# Supplementary material for: In vivo self-assembled siRNA as a modality for combination therapy of ulcerative colitis
Source: Nat Commun. 2022 Sep 28;13:5700. doi: 10.1038/s41467-022-33436-0 (PMC9519883; doi:10.1038/s41467-022-33436-0)
Supplement: Supplementary file 4 — Source Data [file 41467_2022_33436_MOESM4_ESM.zip]

Archive with 299 entries (297 files):
- data/
- data/fig 10c.csv
- data/fig 10d.csv
- data/fig 10g.csv
- data/fig 10h.csv
- data/fig 10i.csv
- data/fig 10j.csv
- data/fig 10k.csv
- data/fig 10l.csv
- data/fig 2b.csv
- data/fig 2c.csv
- data/fig 2e.csv
- data/fig 2f.csv
- data/fig 2g.csv
- data/fig 2h.csv
- data/fig 2i.csv
- data/fig 2j.csv
- data/fig 2k.csv
- data/fig 2l.csv
- data/fig 3b.csv
- data/fig 3c.csv
- data/fig 4a.csv
- data/fig 4c.csv
- data/fig 4d.csv
- data/fig 5b.csv
- data/fig 5c.csv
- data/fig 5e.csv
- data/fig 5f.csv
- data/fig 5h.csv
- data/fig 5i.csv
- data/fig 5k.csv
- data/fig 5m.csv
- data/fig 5o.csv
- data/fig 6b.csv
- data/fig 6c.csv
- data/fig 6e.csv
- data/fig 6g.csv
- data/fig 6h.csv
- data/fig 6i.csv
- data/fig 7b.csv
- data/fig 7c.csv
- data/fig 7e.csv
- data/fig 7g.csv
- data/fig 8a.csv
- data/fig 8b.csv
- data/fig 8c.csv
- data/fig 8e.csv
- data/fig 8g.csv
- data/fig 8i.csv
- data/fig 9a.csv
- data/fig 9c.csv
- data/fig 9d.csv
- data/fig 9e.csv
- data/fig 9g.csv
- data/fig 9h.csv
- data/fig 9i.csv
- data/fig 9j.csv
- data/fig 9k.csv
- data/s 10a.csv
- data/s 10c.csv
- data/s 10d.csv
- data/s 10e.csv
- data/s 10f.csv
- data/s 10g.csv
- data/s 10h.csv
- data/s 10i.csv
- data/s 10j.csv
- data/s 11a.csv
- data/s 11b.csv
- data/s 11d.csv
- data/s 11e.csv
- data/s 11g.csv
- data/s 11h.csv
- data/s 12a.csv
- data/s 13c.csv
- data/s 14b.csv
- data/s 14d.csv
- data/s 14h.csv
- data/s 15b.csv
- data/s 15d.csv
- data/s 15g.csv
- data/s 16c.csv
- data/s 16d.csv
- data/s 16e.csv
- data/s 16h.csv
- data/s 16i.csv
- data/s 17a.csv
- data/s 17b.csv
- data/s 17c.csv
- data/s 18b.csv
- data/s 18c.csv
- data/s 18e.csv
- data/s 18f.csv
- data/s 18h.csv
- data/s 19a.csv
- data/s 19b.csv
- data/s 19c.csv
- data/s 19d.csv
- data/s 19e.csv
- data/s 19f.csv
- data/s 19g.csv
- data/s 19h.csv
- data/s 19i.csv
- data/s 19j.csv
- data/s 19k.csv
- data/s 19l.csv
- data/s 1a.csv
- data/s 1b.csv
- data/s 1c.csv
- data/s 1d.csv
- data/s 20a.csv
- data/s 20c.csv
- data/s 20d.csv
- data/s 20f.csv
- data/s 21a.csv
- data/s 21b.csv
- data/s 21c.csv
- data/s 21d.csv
- data/s 21e.csv
- data/s 21f.csv
- data/s 22c.csv
- data/s 22e.csv
- data/s 23c.csv
- data/s 23e.csv
- data/s 24a.csv
- data/s 24b.csv
- data/s 24c.csv
- data/s 24d.csv
- data/s 24e.csv
- data/s 24f.csv
- data/s 5a.csv
- data/s 5c.csv
- data/s 5d.csv
- data/s 5f.csv
- data/s 5g.csv
- data/s 5h.csv
- data/s 5i.csv
- data/s 5j.csv
- data/s 5k.csv
- data/s 6b.csv
- data/s 6c.csv
- data/s 6e.csv
- data/s 6f.csv
- data/s 6g.csv
- data/s 7a.csv
- data/s 7b.csv
- data/s 8b.csv
- data/s 8c.csv
- data/s 8d.csv
- data/s 8e.csv
- data/s 8f.csv
- data/s 8g.csv
- data/s 9b.csv
- data/s 9c.csv
- data/s 9e.csv
- data/s 9f.csv
- data/s 9g.csv
- data/s 9i.csv
- data/s 9j.csv
- data/s 9k.csv
- detail of statistical test/
- detail of statistical test/2way ANOVA of fig 10c.xlsx
- detail of statistical test/2way ANOVA of fig 5b.xlsx
- detail of statistical test/2way ANOVA of fig 6b.xlsx
- detail of statistical test/2way ANOVA of fig 7b.xlsx
- detail of statistical test/2way ANOVA of fig 9a.xlsx
- detail of statistical test/2way ANOVA of s 16d.xlsx
- detail of statistical test/2way ANOVA of s 18b.xlsx
- detail of statistical test/2way ANOVA of s 6b.xlsx
- detail of statistical test/2way ANOVA of s 9b.xlsx
- detail of statistical test/Ordinary one-way ANOVA of fig 10d.xlsx
- detail of statistical test/Ordinary one-way ANOVA of fig 10j.xlsx
- detail of statistical test/Ordinary one-way ANOVA of fig 10k.xlsx
- detail of statistical test/Ordinary one-way ANOVA of fig 10l.xlsx
- detail of statistical test/Ordinary one-way ANOVA of fig 2f.xlsx
- detail of statistical test/Ordinary one-way ANOVA of fig 2k.xlsx
- detail of statistical test/Ordinary one-way ANOVA of fig 5c.xlsx
- detail of statistical test/Ordinary one-way ANOVA of fig 5e.xlsx
- detail of statistical test/Ordinary one-way ANOVA of fig 5f.xlsx
- detail of statistical test/Ordinary one-way ANOVA of fig 5h.xlsx
- detail of statistical test/Ordinary one-way ANOVA of fig 5i.xlsx
- detail of statistical test/Ordinary one-way ANOVA of fig 5k.xlsx
- detail of statistical test/Ordinary one-way ANOVA of fig 6c.xlsx
- detail of statistical test/Ordinary one-way ANOVA of fig 6e.xlsx
- detail of statistical test/Ordinary one-way ANOVA of fig 6g.xlsx
- detail of statistical test/Ordinary one-way ANOVA of fig 6h.xlsx
- detail of statistical test/Ordinary one-way ANOVA of fig 6i.xlsx
- detail of statistical test/Ordinary one-way ANOVA of fig 7c.xlsx
- detail of statistical test/Ordinary one-way ANOVA of fig 7e.xlsx
- detail of statistical test/Ordinary one-way ANOVA of fig 7g.xlsx
- detail of statistical test/Ordinary one-way ANOVA of fig 8a.xlsx
- detail of statistical test/Ordinary one-way ANOVA of fig 8b.xlsx
- detail of statistical test/Ordinary one-way ANOVA of fig 8c.xlsx
- detail of statistical test/Ordinary one-way ANOVA of fig 8e.xlsx
- detail of statistical test/Ordinary one-way ANOVA of fig 8g.xlsx
- detail of statistical test/Ordinary one-way ANOVA of fig 8i.xlsx
- detail of statistical test/Ordinary one-way ANOVA of fig 9c.xlsx
- detail of statistical test/Ordinary one-way ANOVA of fig 9d.xlsx
- detail of statistical test/Ordinary one-way ANOVA of fig 9e.xlsx
- detail of statistical test/Ordinary one-way ANOVA of fig 9g.xlsx
- detail of statistical test/Ordinary one-way ANOVA of fig 9h.xlsx
- detail of statistical test/Ordinary one-way ANOVA of fig 9i.xlsx
- detail of statistical test/Ordinary one-way ANOVA of fig 9j.xlsx
- detail of statistical test/Ordinary one-way ANOVA of fig 9k.xlsx
- detail of statistical test/Ordinary one-way ANOVA of s 10a.xlsx
- detail of statistical test/Ordinary one-way ANOVA of s 10c.xlsx
- detail of statistical test/Ordinary one-way ANOVA of s 10d.xlsx
- detail of statistical test/Ordinary one-way ANOVA of s 10e.xlsx
- detail of statistical test/Ordinary one-way ANOVA of s 11a.xlsx
- detail of statistical test/Ordinary one-way ANOVA of s 11b.xlsx
- detail of statistical test/Ordinary one-way ANOVA of s 11d.xlsx
- detail of statistical test/Ordinary one-way ANOVA of s 11e.xlsx
- detail of statistical test/Ordinary one-way ANOVA of s 11f.xlsx
- detail of statistical test/Ordinary one-way ANOVA of s 11g.xlsx
- detail of statistical test/Ordinary one-way ANOVA of s 11h.xlsx
- detail of statistical test/Ordinary one-way ANOVA of s 12a.xlsx
- detail of statistical test/Ordinary one-way ANOVA of s 13c.xlsx
- detail of statistical test/Ordinary one-way ANOVA of s 14b.xlsx
- detail of statistical test/Ordinary one-way ANOVA of s 14d.xlsx
- detail of statistical test/Ordinary one-way ANOVA of s 14h.xlsx
- detail of statistical test/Ordinary one-way ANOVA of s 15b.xlsx
- detail of statistical test/Ordinary one-way ANOVA of s 15d.xlsx
- detail of statistical test/Ordinary one-way ANOVA of s 15g.xlsx
- detail of statistical test/Ordinary one-way ANOVA of s 16e.xlsx
- detail of statistical test/Ordinary one-way ANOVA of s 16h.xlsx
- detail of statistical test/Ordinary one-way ANOVA of s 16i.xlsx
- detail of statistical test/Ordinary one-way ANOVA of s 17a.xlsx
- detail of statistical test/Ordinary one-way ANOVA of s 17b.xlsx
- detail of statistical test/Ordinary one-way ANOVA of s 17c.xlsx
- detail of statistical test/Ordinary one-way ANOVA of s 18c.xlsx
- detail of statistical test/Ordinary one-way ANOVA of s 18e.xlsx
- detail of statistical test/Ordinary one-way ANOVA of s 18f.xlsx
- detail of statistical test/Ordinary one-way ANOVA of s 18h.xlsx
- detail of statistical test/Ordinary one-way ANOVA of s 19a.xlsx
- detail of statistical test/Ordinary one-way ANOVA of s 19b.xlsx
- detail of statistical test/Ordinary one-way ANOVA of s 19c.xlsx
- detail of statistical test/Ordinary one-way ANOVA of s 19d.xlsx
- detail of statistical test/Ordinary one-way ANOVA of s 19e.xlsx
- detail of statistical test/Ordinary one-way ANOVA of s 19f.xlsx
- detail of statistical test/Ordinary one-way ANOVA of s 19g.xlsx
- detail of statistical test/Ordinary one-way ANOVA of s 19h.xlsx
- detail of statistical test/Ordinary one-way ANOVA of s 19i.xlsx
- detail of statistical test/Ordinary one-way ANOVA of s 19j.xlsx
- detail of statistical test/Ordinary one-way ANOVA of s 19k.xlsx
- detail of statistical test/Ordinary one-way ANOVA of s 19l.xlsx
- detail of statistical test/Ordinary one-way ANOVA of s 1a.xlsx
- detail of statistical test/Ordinary one-way ANOVA of s 1b.xlsx
- detail of statistical test/Ordinary one-way ANOVA of s 20c.xlsx
- detail of statistical test/Ordinary one-way ANOVA of s 20d.xlsx
- detail of statistical test/Ordinary one-way ANOVA of s 20f.xlsx
- detail of statistical test/Ordinary one-way ANOVA of s 21d.xlsx
- detail of statistical test/Ordinary one-way ANOVA of s 21e.xlsx
- detail of statistical test/Ordinary one-way ANOVA of s 21f.xlsx
- detail of statistical test/Ordinary one-way ANOVA of s 22c.xlsx
- detail of statistical test/Ordinary one-way ANOVA of s 22e.xlsx
- detail of statistical test/Ordinary one-way ANOVA of s 23c.xlsx
- detail of statistical test/Ordinary one-way ANOVA of s 23e.xlsx
- detail of statistical test/Ordinary one-way ANOVA of s 24a.xlsx
- detail of statistical test/Ordinary one-way ANOVA of s 24b.xlsx
- detail of statistical test/Ordinary one-way ANOVA of s 24c.xlsx
- detail of statistical test/Ordinary one-way ANOVA of s 24d.xlsx
- detail of statistical test/Ordinary one-way ANOVA of s 24e.xlsx
- detail of statistical test/Ordinary one-way ANOVA of s 24f.xlsx
- detail of statistical test/Ordinary one-way ANOVA of s 5a.xlsx
- detail of statistical test/Ordinary one-way ANOVA of s 5c.xlsx
- detail of statistical test/Ordinary one-way ANOVA of s 5d.xlsx
- detail of statistical test/Ordinary one-way ANOVA of s 5f.xlsx
- detail of statistical test/Ordinary one-way ANOVA of s 6c.xlsx
- detail of statistical test/Ordinary one-way ANOVA of s 6e.xlsx
- detail of statistical test/Ordinary one-way ANOVA of s 6f.xlsx
- detail of statistical test/Ordinary one-way ANOVA of s 6g.xlsx
- detail of statistical test/Ordinary one-way ANOVA of s 7a.xlsx
- detail of statistical test/Ordinary one-way ANOVA of s 7b.xlsx
- detail of statistical test/Ordinary one-way ANOVA of s 8b.xlsx
- detail of statistical test/Ordinary one-way ANOVA of s 8c.xlsx
- detail of statistical test/Ordinary one-way ANOVA of s 8d.xlsx
- detail of statistical test/Ordinary one-way ANOVA of s 8e.xlsx
- detail of statistical test/Ordinary one-way ANOVA of s 8f.xlsx
- detail of statistical test/Ordinary one-way ANOVA of s 8g.xlsx
- detail of statistical test/Ordinary one-way ANOVA of s 9c.xlsx
- detail of statistical test/Ordinary one-way ANOVA of s 9e.xlsx
- detail of statistical test/Ordinary one-way ANOVA of s 9f.xlsx
- detail of statistical test/Ordinary one-way ANOVA of s 9g.xlsx
- detail of statistical test/Ordinary one-way ANOVA of s 9i.xlsx
- detail of statistical test/Ordinary one-way ANOVA of s 9j.xlsx
- detail of statistical test/Ordinary one-way ANOVA of s 9k.xlsx
- detail of statistical test/Unpaired t test of fig 3b.xlsx
- detail of statistical test/Unpaired t test of fig 3c.xlsx
- detail of statistical test/Unpaired t test of fig 5m.xlsx
- detail of statistical test/Unpaired t test of fig 5o.xlsx
- detail of statistical test/Unpaired t test of s 10g.xlsx
- detail of statistical test/Unpaired t test of s 10h.xlsx
- detail of statistical test/Unpaired t test of s 10i.xlsx
- detail of statistical test/Unpaired t test of s 10j.xlsx
- detail of statistical test/Unpaired t test of s 5g.xlsx
- detail of statistical test/Unpaired t test of s 5h.xlsx
- detail of statistical test/Unpaired t test of s 5i.xlsx
- detail of statistical test/Unpaired t test of s 5j.xlsx
- detail of statistical test/Unpaired t test of s 5k.xlsx
