# Supplementary material for: In vivo self-assembled siRNA as a modality for combination therapy of ulcerative colitis
Source: Nat Commun. 2022 Sep 28;13:5700. doi: 10.1038/s41467-022-33436-0 (PMC9519883; doi:10.1038/s41467-022-33436-0)
Supplement: Supplementary file 4 — Source Data [file 41467_2022_33436_MOESM4_ESM.zip › data/fig 10c.csv]

	Normal	Normal	Normal	Normal	Normal	Normal	AAV8-TBG-scrR (100)	AAV8-TBG-scrR (100)	AAV8-TBG-scrR (100)	AAV8-TBG-scrR (100)	AAV8-TBG-scrR (100)	AAV8-TBG-scrR (100)	AAV8-TBG-siRT+B+I (25)	AAV8-TBG-siRT+B+I (25)	AAV8-TBG-siRT+B+I (25)	AAV8-TBG-siRT+B+I (25)	AAV8-TBG-siRT+B+I (25)	AAV8-TBG-siRT+B+I (25)	AAV8-TBG-siRT+B+I (50)	AAV8-TBG-siRT+B+I (50)	AAV8-TBG-siRT+B+I (50)	AAV8-TBG-siRT+B+I (50)	AAV8-TBG-siRT+B+I (50)	AAV8-TBG-siRT+B+I (50)	AAV8-TBG-siRT+B+I (100)	AAV8-TBG-siRT+B+I (100)	AAV8-TBG-siRT+B+I (100)	AAV8-TBG-siRT+B+I (100)	AAV8-TBG-siRT+B+I (100)	AAV8-TBG-siRT+B+I (100)	IFX	IFX	IFX	IFX	IFX	IFX
0	20	21.8	21.6	19.1	20.6	20.6	20.5	19	20.2	21.4	19.7	21.9	20	20.9	19.8	20.1	20.7	20.2	20.1	20.7	20.4	19.7	19.3	20.5	20.1	20.1	20.1	20.3	20.2	20.9	19.9	18.6	20	21.2	21.1	18.6
2	21.8	20.5	21.5	22.1	20.7	21.5	19.9	22	19.6	21.9	19.7	21.6	20.3	20.4	21.6	21.8	20.3	19.6	19.6	19.9	20.3	20.3	19.5	20.9	21.7	19.7	20.2	19.8	20.1	20.2	20.8	21.1	19.5	19.5	21.5	18.3
4	22.9	20.4	21.7	20.5	20.1	22	20.3	20	20.7	20.6	20	20	20	21.1	20.6	20	20.9	20	20.1	19.4	18.6	18.6	20	23.1	19.93	20.6	20.48	20.52	20	19.96	22.16	21.33	22.04	18.25	21.2	20.4
6	21.84	20.04	21.1	20.26	22.7	22.5	19.36	19.45	19.27	19.3	19.75	19.76	19.69	21.35	21.4	19.83	21.1	19.91	20.3	20.28	19.48	20.65	19.85	19.54	20.5	20.7	18.8	20.6	20	20	20.9	22.3	18	15.9	21.6	21.9
8	20	22.8	21.9	20	21.7	22.4	19.8	16.7	18.6	19.5	19.2	17.3	19.4	20.7	17.7	19.4	20.2	19.2	21	21.5	20.2	18.4	17.8	19.3	20.1	20.5	20.2	20.4	18.6	20.1	22	23.3	23	21.3	14.5	15.3
10	21.7	22.9	21.5	22	21.5	22.1	18.7	21.4	18.8	17.1	20	17.9	22	21.3	17.6	18.3	19.2	18.4	19.9	21.38	18.2	19.27	20.5	21.08	20.8	20.63	18.1	21.28	20.8	20.87	23.14	23.26	21.73	15.4	23.3	15.6
12	20.9	22.9	23.23	22.32	22.5	22.97	21.26	19.45	20.67	20.9	22.66	17.9	18.73	21.29	21.6	19.96	19.6	22.18	19.91	20.11	21.92	19.14	21.1	21.78	20.61	21.07	20.95	21	20.54	21	22.8	23.26	23.06	23.3	17.3	16.98
14	22.6	20.85	23.07	20.79	23	22.46	21.08	22.49	21.55	22	20.62	19.92	22	20.61	21.61	19.31	20.32	21.7	21.69	21.46	19.76	22.48	21.36	20.57	21.41	19.77	21.37	20.45	22.37	21.61	22.92	23.48	18.66	20.92	20.67	19.36
16	22.3	21.79	23.1	22.77	23.09	20.42	20.63	21.52	22.53	22.1	22.43	21.84	21.16	19.57	21.97	20.7	20.93	22.16	19.82	20.24	20.73	20.98	20.74	22.82	21.9	20.99	21.32	21.67	21.94	21.04	20.36	20.68	20.22	23.87	21.9	20.91
18	23.07	23.58	21.08	23.06	23.75	20.93	21.6	22.2	22.4	20.81	21.58	23.84	22.81	23.23	21.56	23.18	22.56	22.63	21.63	22.41	22.55	21.66	22.66	23.12	23.21	21.8	22.28	22.23	22.14	22.99	24.05	20.05	21.34	20.14	23.5	20.35
20	21.39	23.33	23.52	23.69	24.26	21.88	24.28	22.48	22.39	23.42	23.08	22.91	21.88	23.54	22.89	22	23.05	21.24	23.69	21.64	22.64	23.62	23.4	23.96	22.03	22.9	22.07	23.18	23.04	23.09	24.88	21.9	22.93	22.07	20.62	20.4
22	22.69	21.01	22.88	24.36	25.2	20.81	23.19	23.14	23.32	24.03	24.83	22.56	23.67	21.4	23.85	22.6	22.87	22.46	22.95	22.56	23.52	23.33	22.89	22.13	22.84	22.95	21.8	23.28	22.72	23.43	22.59	23.04	21.84	20.22	23.33	23.02
24	22.87	23.47	23.61	22.32	24.78	23.33	22.87	23.65	24.5	22.86	24.41	22.03	23.75	21.35	23.92	24.09	23.66	23.74	22.5	22.6	23.1	24.5	23.1	23.1	22.8	22.66	23.57	23.11	23.42	22.25	22.9	24.7	24.74	21.7	21.9	21.2
26	22.21	23.84	24.7	23.83	22.48	25.54	22.39	23.4	22.75	23.7	24	21.3	21.8	20.8	21.7	21.3	22.1	22.3	23.2	24.86	22.34	22.15	24.79	22.25	23.5	21.57	21.57	22.4	23.5	22.8	24.8	23.3	22.3	24.8	21.4	21.3
28	23.97	23.4	23.78	24.56	22.88	23.28	22	22.3	23.6	21.9	18.3	21.5	22.12	20.13	20.98	20.13	21.82	21.12	23.16	24.51	22.4	22.9	21.43	22.87	23.74	22.19	21.56	22.87	22.15	21.6	24.3	25.78	21.02	21.03	22.47	22.59
30	23.8	23.44	24.34	23.61	24.1	25.04	18.61	21.02	21.19	22.76	20.45	21.43	22.4	21.14	21.02	21.27	23.86	19.95	21.2	22.58	22.13	21.69	23.51	22.68	21.27	23.86	23.09	23.27	21.45	22.3	23.25	21.28	21.24	25.63	21.8	23.46
32	25.48	23.23	25.33	24.39	26.18	22.8	21.27	19.83	20.9	20.78	22.3	20.94	24	23.3	21.59	20.78	20.7	22.45	23.51	23.21	21.78	22.11	22.88	21.76	23.42	21.02	21.5	24	24.5	23.5	21.3	23.2	21.6	25	23.9	21.2
34	26.41	25.15	25.23	23.69	26.34	23	20	24.9	21.9	21.1	20.78	23	23.23	23.67	21.57	22.18	20.23	20.51	22.28	22.74	23.22	22.34	20.31	26.29	24.76	23.2	22.86	23.59	23.68	23.08	25.72	23.42	24.41	21.9	23.73	20.15
36	25.69	26.03	26.01	22.77	24.63	25.66	21.32	23.29	23.54	21.64	21.3	21.66	23.46	23.87	22.97	23.51	24.62	22.56	25.17	23.04	23.74	25.52	24.8	23.28	23.97	25.04	23.27	23.74	24.15	24	21.34	21.18	25.08	24.79	23.58	25.69
38	25.19	25.54	23.19	26.48	25.63	23.92	23.67	22.83	22.54	23.13	24.03	23.87	24.75	24.52	23.47	23.67	22.1	24.22	25.23	23.78	23.72	23.41	24.66	24.81	24.2	23.88	24	24.57	24.5	23.2	24.22	24.73	22.03	23.75	22.83	25.11
40	25.81	24.66	24.94	27.06	26.27	22.95	24.78	22.78	21.42	23.16	24.15	24.49	25.28	23.45	22.47	25.21	24.42	25.96	23.54	24.77	23.91	24.15	24.22	24.1	25.65	25.41	23.67	23.5	24.84	24.93	24.45	26.09	25.55	25.12	22.65	22.02
42	26.69	26.56	26.47	23.61	26.72	24.81	24.12	25.58	25.62	23.76	23.87	21.49	24.8	22.93	23.79	24.84	22.83	23.05	25.96	25.4	24.28	23.86	23.72	24.57	24.5	25.15	24.05	24.27	23.04	23.77	24.32	25.98	23.65	25.37	23.8	25.82
44	24.86	25.63	25.8	26.34	25.27	27.21	23.24	23.56	24.29	23.92	22.97	25.02	24.27	22.98	23.12	24	23	24.23	25.08	25.71	24.45	25.07	24.85	24.22	25.76	24	24.76	24.69	24.83	23.79	22.16	26.24	22.62	24.32	23.91	26.45
46	26.72	26.87	27.1	23.6	27.74	26.1	24.06	22.13	24.93	21.46	21.15	23.23	22.78	22.5	23.23	24.9	23.48	24.36	23.86	23.55	23.79	24.91	24.03	24.23	25.84	26.3	24.43	24.41	25.19	24.98	22.35	25.28	22.12	26.47	27.07	24.26
48	25.94	26.78	27.08	25.59	27.76	23.61	21.66	22.75	23.02	23.4	22.83	22.69	24.41	23.52	25.33	22.04	22.65	22.43	23.73	24.07	25.44	26.17	23.77	24.58	24.83	24.3	26.44	24.21	24.7	25.78	22.89	25.31	25.72	23.82	25.65	22.51
50	26.42	26.87	27.92	24.52	27.56	24.75	21.7	22	24.32	22.2	21.27	24	22	24.96	24.48	22.94	24.67	23.52	24.36	25.6	24.36	24.66	24.12	26.18	24.96	25.68	24.9	24.8	24.82	24.33	22.93	26.04	27	23.98	22.5	24.8
