# Supplementary material for: In vivo self-assembled siRNA as a modality for combination therapy of ulcerative colitis
Source: Nat Commun. 2022 Sep 28;13:5700. doi: 10.1038/s41467-022-33436-0 (PMC9519883; doi:10.1038/s41467-022-33436-0)
Supplement: Supplementary file 4 — Source Data [file 41467_2022_33436_MOESM4_ESM.zip › data/fig 10d.csv]

Normal	AAV8-TBG-scrR (100)	AAV8-TBG-siRT+B+I (25)	AAV8-TBG-siRT+B+I (50)	AAV8-TBG-siRT+B+I (100)	IFX
0	2.333333	3	1.333333	0	1.333333
0	2.333333	2	1.333333	1.333333	2
0	1.666667	1.333333	1	0.666667	0
0	3	1	1	0.666667	0.666667
0	3	1.666667	1	0	0.333333
0.333333	2.666667	2	1	0.333333	1.666667
