# Supplementary material for: In vivo self-assembled siRNA as a modality for combination therapy of ulcerative colitis
Source: Nat Commun. 2022 Sep 28;13:5700. doi: 10.1038/s41467-022-33436-0 (PMC9519883; doi:10.1038/s41467-022-33436-0)
Supplement: Supplementary file 4 — Source Data [file 41467_2022_33436_MOESM4_ESM.zip › data/fig 10g.csv]

AAV8-TBG-scrR (100)	AAV8-TBG-siRT+B+I (25)	AAV8-TBG-siRT+B+I (50)	AAV8-TBG-siRT+B+I (100)
0	0.0050277	0.0533211	0.080889
0	0.0301937	0.0439431	0.0928279
0	0.0324542	0.2948435	0.0602531
0	0.0107674	0.1352339	0.1836297
	0.0097056	0.0431731	0.5054015
