# Supplementary material for: In vivo self-assembled siRNA as a modality for combination therapy of ulcerative colitis
Source: Nat Commun. 2022 Sep 28;13:5700. doi: 10.1038/s41467-022-33436-0 (PMC9519883; doi:10.1038/s41467-022-33436-0)
Supplement: Supplementary file 4 — Source Data [file 41467_2022_33436_MOESM4_ESM.zip › data/fig 10h.csv]

AAV8-TBG-scrR (100)	AAV8-TBG-siRT+B+I (25)	AAV8-TBG-siRT+B+I (50)	AAV8-TBG-siRT+B+I (100)
0	0.001768038	0.002079011	0.007924359
0	0.002345469	0.007623157	0.008079326
0	0.00129874	0.005808061	0.008900132
0	0.001271975	0.006918594	0.006918594
	0.00292077	0.004166194	0.009073904
	0.00280699	0.004778482	0.011221267
