# Supplementary material for: In vivo self-assembled siRNA as a modality for combination therapy of ulcerative colitis
Source: Nat Commun. 2022 Sep 28;13:5700. doi: 10.1038/s41467-022-33436-0 (PMC9519883; doi:10.1038/s41467-022-33436-0)
Supplement: Supplementary file 4 — Source Data [file 41467_2022_33436_MOESM4_ESM.zip › data/fig 10i.csv]

AAV8-TBG-scrR (100)	AAV8-TBG-siRT+B+I (25)	AAV8-TBG-siRT+B+I (50)	AAV8-TBG-siRT+B+I (100)
0	5.55272e-008	7.83777e-007	0.000006769
0	2.26098e-008	5.59155e-007	0.0000047938
0	2.21894e-007	0.00000793523	0.00000882161
0	3.72776e-007	0.000006769	0.00000641944
	3.72776e-007	0.00000772785	0.00000419688
	4.31611e-007	0.00000882161	0.00000592843
