# Supplementary material for: In vivo self-assembled siRNA as a modality for combination therapy of ulcerative colitis
Source: Nat Commun. 2022 Sep 28;13:5700. doi: 10.1038/s41467-022-33436-0 (PMC9519883; doi:10.1038/s41467-022-33436-0)
Supplement: Supplementary file 4 — Source Data [file 41467_2022_33436_MOESM4_ESM.zip › data/fig 10j.csv]

Normal	AAV8-TBG-scrR (100)	AAV8-TBG-siRT+B+I (25)	AAV8-TBG-siRT+B+I (50)	AAV8-TBG-siRT+B+I (100)	IFX
30.69772	63.23703	51.3861	47.13105	42.18398	42.44065
56.84309	51.16711	44.56447	49.52152	38.29694	36.51879
23.87093	63.13864	43.96285	63.13864	49.8258	47.66925
29.19574	61.67787	46.61581	45.82906	51.34386	47.46352
45.52424	60.67157	50.46163	43.66997	56.34558	57.01985
36.24962	74.27895	53.93289	42.4675	40.0566	58.69864
