# Supplementary material for: In vivo self-assembled siRNA as a modality for combination therapy of ulcerative colitis
Source: Nat Commun. 2022 Sep 28;13:5700. doi: 10.1038/s41467-022-33436-0 (PMC9519883; doi:10.1038/s41467-022-33436-0)
Supplement: Supplementary file 4 — Source Data [file 41467_2022_33436_MOESM4_ESM.zip › data/fig 2b.csv]

	Liver	Liver	Liver	Spleen	Spleen	Spleen	Colon	Colon	Colon
0	1.02e-008	9.44e-009		9.78e-011	1.23e-009		2.18e-010	7.69e-011
1	0.0000101	0.0000112	0.00000555	4.28e-008	1.04e-008	1.65e-008	5.4e-008	1.21e-007	1.6e-008
3	4.03e-007	6.74e-007	2.81e-007	3.02e-008	1.14e-008	4.51e-009	2.68e-009	2.27e-009	5.83e-009
6	4.08e-008	1.04e-007	5.82e-008	1.11e-008	2.49e-008	1.13e-008	3.11e-009	2.24e-010	4.33e-009
12	6.28e-009	4.91e-008	1.71e-008	2.73e-010	5.09e-010	2.3e-009	3.01e-010	5.47e-009	3.28e-010
