# Supplementary material for: In vivo self-assembled siRNA as a modality for combination therapy of ulcerative colitis
Source: Nat Commun. 2022 Sep 28;13:5700. doi: 10.1038/s41467-022-33436-0 (PMC9519883; doi:10.1038/s41467-022-33436-0)
Supplement: Supplementary file 4 — Source Data [file 41467_2022_33436_MOESM4_ESM.zip › data/fig 2c.csv]

	liver	liver	liver
0	0	0	6
6	0.0187	0.00177	6
12	0.0855	0.0033	6
24	0.0287	0.00129	6
48	0.00534	0.000416	6
