# Supplementary material for: In vivo self-assembled siRNA as a modality for combination therapy of ulcerative colitis
Source: Nat Commun. 2022 Sep 28;13:5700. doi: 10.1038/s41467-022-33436-0 (PMC9519883; doi:10.1038/s41467-022-33436-0)
Supplement: Supplementary file 4 — Source Data [file 41467_2022_33436_MOESM4_ESM.zip › data/fig 2e.csv]

	plasma	plasma	plasma
0	0.180897	0.027122	6
6	795.5753	181.8806	6
12	2764.399	129.5924	6
24	100.5086	25.66165	6
48	30.6119	5.586205	6
