# Supplementary material for: In vivo self-assembled siRNA as a modality for combination therapy of ulcerative colitis
Source: Nat Commun. 2022 Sep 28;13:5700. doi: 10.1038/s41467-022-33436-0 (PMC9519883; doi:10.1038/s41467-022-33436-0)
Supplement: Supplementary file 4 — Source Data [file 41467_2022_33436_MOESM4_ESM.zip › data/fig 2f.csv]

TNF-α siRNA	miR-16	let-7i
550.3437	1002.388	1127.888
622.8422	2514.676	1285.34
1070.306	2360.12	626.4436
541.8961	753.477	883
464.233	707	596.4856
541.8961
