# Supplementary material for: In vivo self-assembled siRNA as a modality for combination therapy of ulcerative colitis
Source: Nat Commun. 2022 Sep 28;13:5700. doi: 10.1038/s41467-022-33436-0 (PMC9519883; doi:10.1038/s41467-022-33436-0)
Supplement: Supplementary file 4 — Source Data [file 41467_2022_33436_MOESM4_ESM.zip › data/fig 2h.csv]

	control IgG IP superantant	control IgG IP superantant	control IgG IP superantant	control IgG IP superantant	control IgG IP superantant	control IgG IP superantant	control IgG IP recovery	control IgG IP recovery	control IgG IP recovery	control IgG IP recovery	control IgG IP recovery	control IgG IP recovery	AGO2 IP superantant	AGO2 IP superantant	AGO2 IP superantant	AGO2 IP superantant	AGO2 IP superantant	AGO2 IP superantant	AGO2 IP recovery	AGO2 IP recovery	AGO2 IP recovery	AGO2 IP recovery	AGO2 IP recovery	AGO2 IP recovery
CMV-scrR	0.0000832874	0.000232457	0.0000746967	0.000059155	0.000433015		0.000244	0.000158	0.000244	0.000222	0.0000958		0.000294	0.000289	0.001118	0.000388	0.000148		0.000289	0.000461	0.000259	0.001306	0.000303																						0.00000163	0.00000125	1.99e-007	0.00000274
CMV-siRTNF-α	0.381282913	0.431796724	1.619456707	1.670618716	0.8968449		0.000669	0.000506	0.000899	0.00069	0.000454		1.064171	2.109538	1.805707	0.969365	0.883005		0.019252	0.003703	0.011346	0.007116	0.002396
