# Supplementary material for: In vivo self-assembled siRNA as a modality for combination therapy of ulcerative colitis
Source: Nat Commun. 2022 Sep 28;13:5700. doi: 10.1038/s41467-022-33436-0 (PMC9519883; doi:10.1038/s41467-022-33436-0)
Supplement: Supplementary file 4 — Source Data [file 41467_2022_33436_MOESM4_ESM.zip › data/fig 2i.csv]

plasma	sEV	sEV-free
1865.042	1243.758	171.2105
1737.057	1233.894	138.9442
1530.462	1262.473	267.9893
1308.98	1078.097	230.8824
2064.399	1636.326	39.44218
1479.062	1453.226	25.83563
