# Supplementary material for: In vivo self-assembled siRNA as a modality for combination therapy of ulcerative colitis
Source: Nat Commun. 2022 Sep 28;13:5700. doi: 10.1038/s41467-022-33436-0 (PMC9519883; doi:10.1038/s41467-022-33436-0)
Supplement: Supplementary file 4 — Source Data [file 41467_2022_33436_MOESM4_ESM.zip › data/fig 2j.csv]

sEV	sEV-free
336.4635	0.011977
279.4615	0.013555
160.1305	0.024779
178.4432	0.037047
243.142	0.022236
152.8692	0.020265
