# Supplementary material for: In vivo self-assembled siRNA as a modality for combination therapy of ulcerative colitis
Source: Nat Commun. 2022 Sep 28;13:5700. doi: 10.1038/s41467-022-33436-0 (PMC9519883; doi:10.1038/s41467-022-33436-0)
Supplement: Supplementary file 4 — Source Data [file 41467_2022_33436_MOESM4_ESM.zip › data/fig 2k.csv]

mock	Triton X-100	RNase A	Triton X-100 + RNase A
1.189451083	0.164226259	0.484956361	0.007560677
0.820567981	0.149669937	0.396614637	0.006997947
1.500087567	0.269413053	0.455858979	0.011840843
0.702966461	0.448861705	0.515910746	0.009988139
0.886552768	0.58387337	0.957843664	0.016640968
0.900373406	0.500194212	1.084023309	0.03089573
