# Supplementary material for: In vivo self-assembled siRNA as a modality for combination therapy of ulcerative colitis
Source: Nat Commun. 2022 Sep 28;13:5700. doi: 10.1038/s41467-022-33436-0 (PMC9519883; doi:10.1038/s41467-022-33436-0)
Supplement: Supplementary file 4 — Source Data [file 41467_2022_33436_MOESM4_ESM.zip › data/fig 2l.csv]

0	1	3	6	24
0.057097	0.180359	4.995512	5.654286	0.215241
0.181047	0.159298	7.563999	5.319591	0.153749
0.144271	0.176247	3.780596	7.615842	1.020954
1.28713	0.134649	5.117208	10.24306	1.16659
