# Supplementary material for: In vivo self-assembled siRNA as a modality for combination therapy of ulcerative colitis
Source: Nat Commun. 2022 Sep 28;13:5700. doi: 10.1038/s41467-022-33436-0 (PMC9519883; doi:10.1038/s41467-022-33436-0)
Supplement: Supplementary file 4 — Source Data [file 41467_2022_33436_MOESM4_ESM.zip › data/fig 3b.csv]

Normal	CMV-scrR	CMV-siRTNF-α
0.721935	16.1274	3.499098
0.000194	11.0637	4.430274
3.186143	20.58915	4.492119
0.091728	9.08614	8.023611
	10.00677	4.10538
	15.01787	10.76098
