# Supplementary material for: In vivo self-assembled siRNA as a modality for combination therapy of ulcerative colitis
Source: Nat Commun. 2022 Sep 28;13:5700. doi: 10.1038/s41467-022-33436-0 (PMC9519883; doi:10.1038/s41467-022-33436-0)
Supplement: Supplementary file 4 — Source Data [file 41467_2022_33436_MOESM4_ESM.zip › data/fig 3c.csv]

Normal	CMV-scrR	CMV-siRTNF-α
95.1	883.48	556.5052
11.86	851.415	539.8309
52.3439	1180.7	198.9627
41.39774	852.7	253.2
	1191.1	246.2
	1289.8	412.1
