# Supplementary material for: In vivo self-assembled siRNA as a modality for combination therapy of ulcerative colitis
Source: Nat Commun. 2022 Sep 28;13:5700. doi: 10.1038/s41467-022-33436-0 (PMC9519883; doi:10.1038/s41467-022-33436-0)
Supplement: Supplementary file 4 — Source Data [file 41467_2022_33436_MOESM4_ESM.zip › data/fig 4a.csv]

	spleen	spleen	spleen	colon	colon	colon
0	0	0	6	0	0	6
6	0.00111	0.00026	6	0.000307	0.0000396	6
12	0.00272	0.000111	6	0.00126	0.000144	6
24	0.00359	0.000119	6	0.00798	0.000452	6
48	0.00221	0.00015	6	0.00368	0.000418	6
