# Supplementary material for: In vivo self-assembled siRNA as a modality for combination therapy of ulcerative colitis
Source: Nat Commun. 2022 Sep 28;13:5700. doi: 10.1038/s41467-022-33436-0 (PMC9519883; doi:10.1038/s41467-022-33436-0)
Supplement: Supplementary file 4 — Source Data [file 41467_2022_33436_MOESM4_ESM.zip › data/fig 4c.csv]

	monocytes	monocytes	monocytes	monocytes	monocytes	monocytes	monocytes	monocytes	splenic macrophages	splenic macrophages	splenic macrophages	splenic macrophages	splenic macrophages	splenic macrophages	splenic macrophages	splenic macrophages	colonic macrophages	colonic macrophages	colonic macrophages	colonic macrophages	colonic macrophages	colonic macrophages	colonic macrophages	colonic macrophages
0	0.380167	0.461597	1.758938	1.399299	1.390719	1.470015	0.565685	0.573581	0.629816	0.860354	1.590166	0.919663	0.613869	0.827025	1.368103	1.191003	0.705837	2.066813	0.721028	0.506322	0.858927	1.072224	0.973549	1.0953
6	1.978908	0.982619	6.124977	3.237105	4.091043	3.924391	4.35461	4.667155	0.917586	0.804361	1.844292	1.935984	0.528111	0.577909	0.983548	0.936965	2.339772	1.353193	1.090667	0.8737	1.525801	1.5471	1.364535	1.514046
12	1.15245	1.489372	5.114894	5.444141	5.328307	5.365368	6.34867	6.437294	6.006428	3.801338	0.510728	0.496762	1.611176	1.929349	2.060179	2.467021	1.523398	0.970832	3.638663	3.16764	0.852926	0.870848	3.355685	3.96304
24	7.133966	3.237105	31.44381	14.4671	11.08758	9.787036	16.33866	16.2258	3.693823	1.898835	4.1404	6.146522	2.478568	2.750143	0.448639	0.374653	1.379067	0.754552	4.574936	5.147071	1.981911	2.009577	3.13171	3.242149
48	0.104004	2.048694	4.097387	1.687286	11.22456	7.719923	8.455156	7.360641	0.492039	0.943991	4.708578	5.796939	0.562469	0.566381	2.884439	3.070111	0.673232	0.196034	0.206366	0.15858	0.967528	1.05876	1.280297	1.186308
