# Supplementary material for: In vivo self-assembled siRNA as a modality for combination therapy of ulcerative colitis
Source: Nat Commun. 2022 Sep 28;13:5700. doi: 10.1038/s41467-022-33436-0 (PMC9519883; doi:10.1038/s41467-022-33436-0)
Supplement: Supplementary file 4 — Source Data [file 41467_2022_33436_MOESM4_ESM.zip › data/fig 4d.csv]

	peripheral blood CD4+ T cells	peripheral blood CD4+ T cells	peripheral blood CD4+ T cells	peripheral blood CD4+ T cells	peripheral blood CD4+ T cells	peripheral blood CD4+ T cells	peripheral blood CD4+ T cells	peripheral blood CD4+ T cells	splenic CD4+T cells	splenic CD4+T cells	splenic CD4+T cells	splenic CD4+T cells	splenic CD4+T cells	splenic CD4+T cells	splenic CD4+T cells	splenic CD4+T cells	colonic CD4+T cells	colonic CD4+T cells	colonic CD4+T cells	colonic CD4+T cells	colonic CD4+T cells	colonic CD4+T cells	colonic CD4+T cells	colonic CD4+T cells
0	0.547032	0.432178	1.869795	1.150994	0.170402	0.171587	1.892369	1.765643	1.521814	1.371535	0.601148	0.505503	0.997904	0.963912	1.040281	0.997904	0.431689	0.561775	1.42519	1.581347	0.900113	1.272952	0.951436	0.875499
6	0.54288	0.425935	0.30148	0.363527	0.755769	0.771649	0.553804	0.623062	1.760264	0.4951	0.917507	0.91117	0.874768	1.154264	0.70075	0.577132	5.882531	0.815885	1.415426	1.506538	4.222736	3.313091	2.342709	2.155732
12	1.459293	0.776614	3.372922	3.082282	0.74264	0.74264	1.000373	0.966297	0.997087	0.42214	1.73603	2.008045	0.488684	0.534763	2.276745	2.707521	3.521475	7.496306	5.550603	2.017606	2.140842	2.231754	4.341453	4.85065
24	0.448486	0.326043	26.91231	16.11346	0.400659	0.479781	19.66431	18.22071	1.96672	3.129195	2.387982	1.847778	1.43095	1.461017	2.962824	3.698583	3.023064	0.419287	0.684109	0.369155	7.771419	8.3292	1.503347	1.383361
48	0.694199	0.575713	0.480706	2.4678	1.476911	1.593924	3.461295	4.89501	0.657832	0.372624	1.362061	0.342884	2.06619	2.109605	0.434363	0.468777	0.613399	0.232435	2.00788	2.243379	1.345533	1.115877	5.768427	8.504215
