# Supplementary material for: In vivo self-assembled siRNA as a modality for combination therapy of ulcerative colitis
Source: Nat Commun. 2022 Sep 28;13:5700. doi: 10.1038/s41467-022-33436-0 (PMC9519883; doi:10.1038/s41467-022-33436-0)
Supplement: Supplementary file 4 — Source Data [file 41467_2022_33436_MOESM4_ESM.zip › data/fig 5b.csv]

	Normal	Normal	Normal	Normal	Normal	Normal	CMV-scrR (20)	CMV-scrR (20)	CMV-scrR (20)	CMV-scrR (20)	CMV-scrR (20)	CMV-scrR (20)	IFX (20)	IFX (20)	IFX (20)	IFX (20)	IFX (20)	IFX (20)	CMV-siRTNF-α (5)	CMV-siRTNF-α (5)	CMV-siRTNF-α (5)	CMV-siRTNF-α (5)	CMV-siRTNF-α (5)	CMV-siRTNF-α (5)	CMV-siRTNF-α (20)	CMV-siRTNF-α (20)	CMV-siRTNF-α (20)	CMV-siRTNF-α (20)	CMV-siRTNF-α (20)	CMV-siRTNF-α (20)	CMV-siRTNF-α (0.5)	CMV-siRTNF-α (0.5)	CMV-siRTNF-α (0.5)	CMV-siRTNF-α (0.5)	CMV-siRTNF-α (0.5)	CMV-siRTNF-α (0.5)
0	22	24.1	22.2	23	23.3	20.3	21.2	21.3	22.4	25.2	24	22.3	24.2	21.3	20.2	27.3	26.4	19.2	23.2	22.5	23.4	22.1	22	22	22.2	24	22.4	23.2	23	22.5	23	25.5	21.1	22.5	19.9
1	22.5	24	22.4	23.1	23.6	20.4	21.8	21.3	22.5	25	24.4	22.8	24.3	21.8	20.2	27.1	26.8	19.6	23.4	22.7	23.5	22	22.1	22.2	22.6	24.2	22.2	23	23.1	22.7	23.2	25.6	21.3	22.8	19.8
2	21.9	23.4	20.2	23.9	22.6	23.1	21.7	22.1	22.4	22	22.4	21.9	21.6	20.4	25.2	24	27.1	18.7	22.6	23.3	21	21.9	23.6	22.2	24.2	23.8	24.9	21.9	23.7	21.2	23.9	21.4	24.9	21.3	22.7
3	24.1	22.8	22.3	22	23.2	22.9	23.9	22.8	24.1	25.3	21.8	22.9	25.3	26	20	26	19.4	24.5	22.6	22.9	20.7	22.4	21.2	23	23	23.9	20.9	24.7	24.1	21.4	24.7	21	23.5	21.6	23
4	20.5	24.1	22.4	23	22.5	22.5	21.6	22.9	21.6	22.1	23.4	25.1	25.4	25.1	24.8	21	25.2	19.9	21.2	22.1	20.8	22.6	22.6	21	23.2	23.1	23.6	21.1	24.3	21.9	21.5	25.1	20.8	25.1	23.5
5	22.4	24.3	23.5	22.5	22.6	20.9	21.4	21.9	21.9	25	23.5	19.2	19.8	25.3	25.6	24.6	25	19.4	21.2	21.3	22.9	22.7	22.6	20.7	23.9	21.1	22.8	23.5	24	21.4	21.2	24.6	20.9	23.7	23.6
6	24	22.7	21.2	24.3	22.5	22.8	20.3	22.4	23.5	21.4	19.8	20.8	25.5	19	25.1	25.3	17.5	24.5	20.7	22.3	21.3	22	23.1	22.6	22.3	21.1	20.5	23.6	23.2	23.2	24.7	21.3	23.3	21.4	21.3
7	23.6	22.5	24.2	23	23.4	21.3	19	25	22	20.1	19	21.02	24.9	17.1	24.2	23.9	24.4	16.1	20.4	21.1	22.4	22.7	22.6	21.8	23.8	22.7	19.7	20.6	23.1	22.4	21.1	20.5	24.1	22.5	19.3
8	23.6	22.9	24.1	21.5	23.9	24.5	19.6	21.5	17.8	20.6	19.6	18.5	24	24.1	15.6	24	25.3	14.9	20.8	22.3	21.1	22.2	22.4	22.2	23.1	22.7	19.8	22.9	20.8	24	20.1	24	18.5	22.3	18.5
9	23	21.4	23	24.3	23.5	24	21.3	21.6	18.5	18.5	18.5	19.5	23.5	20.2	25.1	24	17.6	19.4	22	20.5	21.8	20.4	21.6	21.3	22.4	22.7	20	19	23.6	22.9	22.4	18.8	21.1	18.8	21.4
10	24	23.4	21.5	24.4	23.5	23.2	22.6	21.9	19.2	19.8	17.3	17.5	25.2	24.3	24.7	23.7	13.9	13.8	21.4	19.7	19.3	21.6	19.5	20.3	21.9	22.3	19.2	17.7	24	21.9	23.1	21.5	20.3	17.6	16.9
