# Supplementary material for: In vivo self-assembled siRNA as a modality for combination therapy of ulcerative colitis
Source: Nat Commun. 2022 Sep 28;13:5700. doi: 10.1038/s41467-022-33436-0 (PMC9519883; doi:10.1038/s41467-022-33436-0)
Supplement: Supplementary file 4 — Source Data [file 41467_2022_33436_MOESM4_ESM.zip › data/fig 5e.csv]

Normal	CMV-scrR (20)	CMV-siRTNF-α (0.5)	CMV-siRTNF-α (5)	CMV-siRTNF-α (20)	IFX (20)
1.070536	48.36797	42.82504	2.659342	4.701038	26.99711
1.049592	45.39625	28.33931	29.65868	2.463592	18.67426
0.879872	36.25406	38.52283	28.1395	4.219344	1.269928
1.02648	22.88799	64.5252	29.56831	1.385797	1.709497
0.97351	38.56421	40.13647	22.23457	0.50993	12.297401
