# Supplementary material for: In vivo self-assembled siRNA as a modality for combination therapy of ulcerative colitis
Source: Nat Commun. 2022 Sep 28;13:5700. doi: 10.1038/s41467-022-33436-0 (PMC9519883; doi:10.1038/s41467-022-33436-0)
Supplement: Supplementary file 4 — Source Data [file 41467_2022_33436_MOESM4_ESM.zip › data/fig 5f.csv]

Normal	CMV-scrR (20)	CMV-siRTNF-α (0.5)	CMV-siRTNF-α (5)	CMV-siRTNF-α (20)	IFX (20)
146.627	521.872	628.178	736.802	158.871	147.854
125.842	1023.818	835.587	673.43	275.517	130.568
135.6181	844.91	604.124	551.87	279.439	188.091
139.1751	889.7959	694.3321	662.2823	232.228	178.2291
129.6541	869.6176	657.484	601.9601	314.2352	170.458
