# Supplementary material for: In vivo self-assembled siRNA as a modality for combination therapy of ulcerative colitis
Source: Nat Commun. 2022 Sep 28;13:5700. doi: 10.1038/s41467-022-33436-0 (PMC9519883; doi:10.1038/s41467-022-33436-0)
Supplement: Supplementary file 4 — Source Data [file 41467_2022_33436_MOESM4_ESM.zip › data/fig 5h.csv]

CMV-scrR (20)	CMV-siRTNF-α (20)	IFX (20)
1.224831	2.031553	1.331067
0.775169	2.103195	1.805731
0.852787	3.458767	3.27747
1.558608	1.347474	1.580365
0.747558	1.292584	1.366284
0.841047	2.445718	2.014271
