# Supplementary material for: In vivo self-assembled siRNA as a modality for combination therapy of ulcerative colitis
Source: Nat Commun. 2022 Sep 28;13:5700. doi: 10.1038/s41467-022-33436-0 (PMC9519883; doi:10.1038/s41467-022-33436-0)
Supplement: Supplementary file 4 — Source Data [file 41467_2022_33436_MOESM4_ESM.zip › data/fig 5i.csv]

CMV-scrR (20)	CMV-siRTNF-α (20)	IFX (20)
1.149886	0.152988	0.135043
1.072881	0.127758	0.291484
1.058111	0.332515	0.429726
0.877512	0.314578	0.071371
0.683726	0.384616	0.146756
1.157884	0.17819	0.133184
