# Supplementary material for: In vivo self-assembled siRNA as a modality for combination therapy of ulcerative colitis
Source: Nat Commun. 2022 Sep 28;13:5700. doi: 10.1038/s41467-022-33436-0 (PMC9519883; doi:10.1038/s41467-022-33436-0)
Supplement: Supplementary file 4 — Source Data [file 41467_2022_33436_MOESM4_ESM.zip › data/fig 5k.csv]

CMV-scrR (20)	CMV-siRTNF-α (20)	IFX (20)
0.87931	1.25814	1.186364
0.842991	1.572603	1.25814
0.683305	1.284706	2.685606
0.253165	2.040123	2.13099
0.25	0.783154	1.328605
0.826248	1.617251	1.201357
