# Supplementary material for: In vivo self-assembled siRNA as a modality for combination therapy of ulcerative colitis
Source: Nat Commun. 2022 Sep 28;13:5700. doi: 10.1038/s41467-022-33436-0 (PMC9519883; doi:10.1038/s41467-022-33436-0)
Supplement: Supplementary file 4 — Source Data [file 41467_2022_33436_MOESM4_ESM.zip › data/fig 5o.csv]

CMV-scrR (20)	CMV-siRTNF-α (20)
59	31.8
47.6	33.1
58.2	22.7
46.8	25.9
	29.1
	17.7
