# Supplementary material for: In vivo self-assembled siRNA as a modality for combination therapy of ulcerative colitis
Source: Nat Commun. 2022 Sep 28;13:5700. doi: 10.1038/s41467-022-33436-0 (PMC9519883; doi:10.1038/s41467-022-33436-0)
Supplement: Supplementary file 4 — Source Data [file 41467_2022_33436_MOESM4_ESM.zip › data/fig 6b.csv]

	Normal	Normal	Normal	Normal	Normal	Normal	Normal	Normal	CMV-scrR	CMV-scrR	CMV-scrR	CMV-scrR	CMV-scrR	CMV-scrR	CMV-scrR	CMV-scrR	CMV-siRTNF-α	CMV-siRTNF-α	CMV-siRTNF-α	CMV-siRTNF-α	CMV-siRTNF-α	CMV-siRTNF-α	CMV-siRTNF-α	CMV-siRTNF-α	IFX	IFX	IFX	IFX	IFX	IFX	IFX	IFX
0	21.6	19.4	19.46	17.5	19.1	19			20.11	17.68	20.13	20.5	20.3	20.65	19.2	18.5	20.22	19.36	20.79	19.31	19.8	19.14	20.88	19.8	21.79	21.16	18.06	23.02	20.19	19.98	17.01
1	21.88	19.47	19.76	17.48	19.46	19.44			20.29	17.77	20.37	20.89	20.4	21.07	19.64	19.09	20.74	19.47	21.18	19.7	20.22	19.48	21.24	19.87	22.29	21.38	17.49	23.85	20.76	20.6	17.02
2	22.12	19.95	19.92	17.81	20.01	19.83			20.8	18.31	20.54	20.7	20.67	21.17	19.91	19.24	20.93	19.6	21.1	19.78	20.36	19.68	21.04	19.49	22.2	21.49	17.42	23.4	20.78	20.35	17.17
3	22.42	20.07	19.9	18.49	20.3	20.2			20.14	18.78	20.5	20.62	20.7	21.17	19.3	18.44	20.96	19.86	21.46	19.3	20.26	19.63	20.35	19.36	22.9	21.39	17.72	24.12	21.5	21	17.6
4	22.43	20.2	20.36	18.3	20.34	20.3			20.48	19	18.74	20.8	19.7	19.73	19.76	19.6	21.24	21.36	22.18	18.88	20.63	19.9	20.56	19.35	23.14	21.42	17.5	22	21.45	21.22	17.78
5	22.86	20.41	20.43	18.82	20.94	20.72			19	16.55	19.24	19.72	19	19.8	18.46	17.5	18.57	19.92	22.5	18.9	22.2	20.8	21.2	20.37	19.55	17.2845	19.803	21.275	19.136	19.136	17.8595
6	23.17	20.97	20.9	19.19	21.38	21.49			18.48	15.74	18.44	18.9	18.06	19.25	17.93	16.39	18.5	20.375	19.5	19.15	18.4375	19.5	20.3	21.375	18.5495	20.56	18.745	19.3545	18.055	18.078	19.066
7	23.34	21.27	21.41	19.21	21.61	21.7			19.52	17.1	19.6	19	19.2	19.5	18.35	17.7	19.9125	18.8	20.875	19.575	19.6875	20.9125	21.25	18.5625	18.285	19.215	17.7445	18.17	20.365	19.365	20.0195
8	23.28	21.26	21.28	18.96	21.38	21.45			20.8	19.3	20.7	20.22	20.94	20.6	19.5	18.23	21.075	19.8375	21.8	20.45	20.125	21.525	22.75	19.65	20.37	20.67	17.16	21.9	19.13	19.45	20
9	23.59	22.07	21.55	19.4	21.86	21.84			21.18	19.54	20.72	19.95	20.8	20.83	22.68	20.83	21.37	21.56	22.59	19.28	21.52	20.52	21.16	19.77	21.4	20.97	18.02	22.45	19.77	19.92	19.41
10	24	22.6	21.8	19.73	22.36	22.1			21.39	20.21	21.06	21.03	21.37	21.28	23.12	21.73	21.78	22.66	22.84	20.07	22.69	21.18	22.11	20.2	21.98	20.39	15.96	24.51	21.77	21.57	19.74
11	24.08	23.39	22.36	20.52	23.4	22.54			20.62	20.09	20.65	20.69	21.87	21	23.28	21.65	21.83	22.69	23.08	19.99	22.35	20.83	21.99	20.89	21.21	19.64	16.09	24.69	22.3	21.95	18.94
12	24.41	23.69	22.53	20.68	23.09	22.81			21.48	20.1	21.35	21.67	22.16	21.5	23.68	21.65	22.65	22.9	23.75	20.47	23.21	21.09	22.3	21.1	22.67	20.91	19.59	25.09	21.83	21.49	18.89
13	24.69	23.45	22.59	20.19	22.94	22.78			21.32	20.24	21.22	21.67	22.13	21.4	23.58	21.61	22.35	23	24	20.59	23.1	21.2	22.7	21.05	24.2	23.46	18.1	24.56	21.7	21.5	18.75
14	22.232	21.742	23.86	22.62	22.72	21.04			22.01	20.65	21.65	22.76	22.81	21.46	24.06	22.03	22.75	23.39	24.12	20.98	22.83	20.89	22.89	21.14	24.9	23.22	18.43	24.36	22.63	22.63	18.62
15	24.82	23.31	22.76	20.2	23.02	22.87			22.16	21.56	22.34	22.75	22.33	21.43	24.17	22.27	22.75	23.17	23.53	20.82	23.09	20.97	23.28	21.27	25.32	23.46	18.79	24.38	22.67	22.72	18.57
16	22.008	21.224	22.4	23.0662	24.78	22.622			21.98	21.22	22.15	22.77	22.65	21.38	24.36	22.26	23.19	23.64	24.05	21.62	23.35	21.09	23.46	21.28	25.64	23.97	18.95	25.12	22.72	22.73	18.41
17	24.99	23.18	23.04	20.5	23.21	23.11			22.6	21.56	22.18	23.33	23.01	21.41	24.49	21.94	22.68	23.72	24.03	21.9	23.2	21.23	23.48	20.89	25.71	23.398	19.05	25.47	23.07	23.15	18.51
18	24.76	24.92	23.254	21	22.61	22.008			22.22	21.81	22.73	23.65	23.62	21.73	24.76	22.37	23.13	23.6	24.98	22.41	23.64	22.16	24.14	21.21	25.89	24.31	19.41	26.13	23.42	23.79	19.29
19	24.99	23.59	22.71	20.16	23.5	22.42			22.52	21.7	22.48	24	23.4	21.4	24.5	22.5	23.14	23.86	24.5	22.31	23.22	21.52	23.96	21.26	25.12	23.92	19.13	25.73	23.49	23.8	19.36
20	22.44	23.382	24.276	22.218	23.506	23.1			23.62	21.97	22.89	24.12	23.8	21.05	24.58	22.43	23.8	24.3	25	22.4	23.2	22	24.3	21.3	25.4	24.2	19.4	25.76	23.2	23.53	18.88
21	25.23	23.8	22.8	20.3	23.3	22.75			23.33	22.36	23.29	24.55	24.33	21.85	24.84	22.94	23.89	24.03	25.07	22.43	23.51	22.06	24.17	21.68	25.73	24.77	19.45	25.93	23.19	22.44	19.19
22	25.27	23.74	22.89	20.36	23.33	22.88			23.55	22.79	23.65	24.57	24.36	22.03	25.55	22.9	23.8	24.45	25.15	22.57	24.48	22.21	24.58	21.82	26.39	25.01	19.82	26.39	23.08	23.53	18.84
23	25.27	23.74	23.01	20.54	23.21	23.26			23.53	21.9	23.22	23.99	24.31	21.81	24.46	22.31	23.72	24.21	25.54	23.13	24.82	22.49	24.16	22.36	26.89	25.29	19.91	26.63	23.4	23.88	19.2
24	25.64	24.6	23.17	20.87	23.69	23.9			23.15	21.88	23.24	23.74	23.91	21.55	24.25	22.3	23.9	24.06	25.51	22.68	24.65	22.19	21.66	23.47	26.31	24.69	19.46	25.88	23.2	23.71	18.51
25	25.48	24.78	23.19	20.76	24.03	23.68			22.4	21.46	22.41	22.6	22.7	21.08	23.9	21.5	23.34	23.79	25.89	22.96	23.96	21.47	22.41	21.45	26.29	24.6	18.98	26.53	23.09	23.88	18.88
26	25.34	24.29	22.94	20.56	23.65	23.46			21.1	21.8	21.56	21.8	22.3	21.2	22.9	20.46	22.64	23.39	26.05	23.14	23.42	20.48	22.86	20.81	25.6	24	18.8	26.1	22.5	22.9	18.91
27	25.79	24.35	23.12	20.32	23.78	23.55			18.96	20.21	19.22	20.39	21.31	21.3	23.34	19.45	21.8	23.07	25.6	23	23.6	20.3	23.7	20.3	25.3	23.65	18.4	25.5	22	22.3	18.43
28	25.9	24.5	23.1	20.3	23.6	23.5			17.8	20	19.1	20	20.4	20.5	24.2	19.2	19.92	20.7	24.74	22.03	23.11	20.61	22.88	18.93	25.86	19.75	19.78	23.11	19.15	18.98	18.47
29	25.5	24.62	23.56	20.67	23.9	24.07			16.34	18.79	17.56	19.52	19.47	19.77	24.05	17.76	19.6	20	25.2	22.9	23.8	18.3	24.1	18.7	21.46	20.15	19.76	26.62	18.41	19.48	19.76
30	26.4	25.1	23.7	21	24.6	23.6				18.12	16.44	19.3	18.94	18.57	24.27	19.49	19.19	19.01	25.07	22.8	23.48	18.22	24.72	17.58	22.8	21.5	18	25.2	20	20	19.9
31	26.27	25.15	23.58	20.8	24.23	23.65				18.3	15.66	20.36	19.05	17.74	24.86	20.64	19.16	18.24	25.43	23.06	23.22	17.45	24.35	19.67	20.36	19.63	18.56	26.56	21.2	20.38	20.13
32	26.44	24.75	23.4	20.86	24.42	23.78				20.19	16.12	22.28	19.3	17.7	24.83	21.39	19.3	17.31	25.46	23.12	23.85	18.7	24.09	19.09	20.45	20.63	19.01	26.89	20.68	21.34	19.9
33	26.68	25.2	23.87	21.08	24.69	24.13				21.85	17.68	23.82	20.13	18.64	25.46	22.75	20.5	19.8	25.3	23.3	23.86	19.4	24.22	18.4	21.46	21.69	19.43	26.89	18.54	22.27	19.99
34	26.81	25.3	23.87	21.005	24.3	24.58				22.3	18.04	24.06	21.39	19.98	24.98	22.49	21.54	17.01	25.97	23.85	24.56	20.52	24.99	19.66	22.17	22.8	20.17	26.83	19.37	23.02	19.75
35	26.95	25.66	24.14	21.34	24.78	24.15				22.55	19.54	24.03	22.89	21.03	25.15	23.08	22.23	16.98	25.81	23.72	24.42	20.71	25.16	20.55	23.14	23.33	20.12	27.33	20.29	23.33	20.2
36	26.67	25.76	24.3	21.32	24.79	24				22.95	20.46	24.33	23.2	21.05	25.14	22.93	23.14	17.85	26.17	24.17	24.46	21.23	25.24	21.19	24.75	23.8	20.41	27.47	21.37	23.84	20.83
37	26.82	25.11	23.65	20.81	24.6	24.03				24.3	23.505	22.2	23.625	23.865	21.945	21.675	23.37	18.69	25.91	23.97	24.12	21.48	25.45	21.12	25.26	24.42	20.61	27.56	22.13	24.25	20.46
38	26.53	25.74	24.53	21.09	25.09	24.56				23.16	21.31	24.77	23.79	21.51	25.58	23.03	23.69	19.38	26.15	24.19	24.34	21.95	25.33	21.44	25.98	24.79	20.51	27.86	22.3	24.07	20.33
39	27.12	25.92	24.74	20.98	25.53	24.58				23.044	23.8	22.54	22.47	23.268	21.742	23.796	24.836	23.45	24.648	23.8	23.786	24.64	22.698	22.876	25	25.2125	21.825	26.8625	24.4375	23.7	20.8125
40	27.531	25.254	24.6468	22.494	23.736	23.7774				23.35	21.79	24.66	23.88	21.81	25.75	23.53	24.28	20.68	26.34	24.8	24.66	22.48	25.75	21.72	26.3	25.22	21.03	27.4	22.31	24.07	20.19
41	26.9	25.65	24.72	21	25.48	24.68				24.248	25.48	23.38	23.212	25.13	23.1	21.21	25.928	24.444	23.628	24.654	23.06	25.34	22.58	24.304	23.175	23.625	21.75	27	22.925	23.125	22.625
42	28.704	26.22	25.806	23.253	25.116	24.702				23.51	22.9	25.42	24.63	21.87	25.55	23.56	24.63	22.51	24.56	25.8	24.89	25.66	22.63	23.86	26.38	25.7	21.03	28.15	23.11	24.44	20.34
43	27.16	26.01	24.33	24.37	26.27	24.58				20.228	23.439	23.608	25.48	24.7	22.49	24.475	25.246	23.556	26	24.284	24.297	24.375	26.26	23.66	24.5	24.8125	21.875	26.25	23.5375	23.75	21.625
44	24.187	26.22	26.4546	23.3634	25.875	25.6128				24.23	22.31	25.22	25.2	21.85	25.73	23.79	24.56	22.94	25.8	24.7	24.78	22.75	25.64	23.85	26.9	26.04	20.96	28.13	23.44	24.81	20.64
45	27.46	26.01	25.5	21.76	26.08	25.39				23.5	22.83	25.13	25.5	22.27	26.07	23.82	25.545	24.453	21.338	24.83	24.7	24.7	26.65	24.7	27.49	26.07	20.58	27.97	23.13	24.76	20.12
46	27.23	26.34	25.11	21.63	25.82	25.14				23.96	23.34	24.91	25.13	22.46	25.65	23.18	25.1	23.48	26.44	25.05	25.17	23.26	26.11	22.5	27.8	26.67	20.84	27.24	21.74	23.87	19
47	27.39	26.3	25.3	21.63	25.66	25.06				23.02	23.18	23.68	24.45	22.18	25.02	23.19	24.81	23.89	26.25	23.22	24.31	22.5	25.35	24.48	24.66	23.62	25.95	25.61	22.54	25.87	23.91
48	27.63	25.91	24.6	21.48	25.4	24.74				26.79	24.22	19.83	23.24	21.44	23.7	20.68	25.55	23.78	26.61	24.43	25.22	23.24	26.12	23.18	25.82	24.36	19.77	26.3	21.89	22.96	19.86
49	27.78	26.56	25.46	21.76	25.76	25.15				20.58	21.6	22.86	23.48	20.62	22.4	20.34	24.32	23.09	25.92	23.13	25.02	22.91	24.74	22.34	21.825	23.5	21.0375	24.3125	21.9625	21.65	23.3125
50	27.89	26.45	25.59	21.55	26.13	25.42				22.52	23.12	20.04	20.98	22.08	20.02	20.47	24.55	22.8	25.4	22.61	24.7	22.7	24.88	21.7	23.53	25.83	21.11	19.28	23.12	23.19	20.63
51	27.6	26.69	26.02	21.67	26.62	25.42				21.05	22.34	20.57	23.04	21.88	20.37	22.83	24.3	22.2	25.8	23.6	24.4	22.7	24.9	21.1	25.6	23.62	19.7	26.8	22.2	20.47	22.28
52	27.77	27.35	26.11	21.89	26.5	25.89				21.8	23	23.8	21.8	22	21.8	22.9	25.81	22.68	26.54	25.17	24.57	22.83	25.42	22.27	25.81	23.86	19.3	26.82	21.51	22.22	22.04
