# Supplementary material for: In vivo self-assembled siRNA as a modality for combination therapy of ulcerative colitis
Source: Nat Commun. 2022 Sep 28;13:5700. doi: 10.1038/s41467-022-33436-0 (PMC9519883; doi:10.1038/s41467-022-33436-0)
Supplement: Supplementary file 4 — Source Data [file 41467_2022_33436_MOESM4_ESM.zip › data/fig 6e.csv]

	Normal	Normal	Normal	Normal	Normal	Normal	Normal	Normal	CMV-scrR	CMV-scrR	CMV-scrR	CMV-scrR	CMV-scrR	CMV-scrR	CMV-scrR	CMV-scrR	CMV-siRTNF-α	CMV-siRTNF-α	CMV-siRTNF-α	CMV-siRTNF-α	CMV-siRTNF-α	CMV-siRTNF-α	CMV-siRTNF-α	CMV-siRTNF-α	IFX	IFX	IFX	IFX	IFX	IFX	IFX	IFX
IL-6	0	0.349	2.419068	3.112298	0.440027	10.81214			152.674	36.436	0	107.6771	76.71414	152.6094	92.05852		0	35.892	0	20.90034	2.425421	9.871337	0	21.72035	6.73	0	0	6.150109	1.235641	6.604849	0.657711
IL-12p70	161.1876	0	146.4624	70.36979	159.0291	155.8452			2106.836	569.7836	1611.876	1901.149	1725.878	2407.858	2010.592		345.8654	623.745	532.2674	328.3978	431.891	953.1835	609.347	206.5061	479.804	453.2197	649.3256	689.281	647.7114	67.34017	1177.892
IL-17A	5.425532	3.340426	4.099336	5.603893	4.292987	5.823733			360.9574	249.4043	207.5532	255.0409	261.5304	290.7747	210.6112		108.2553	149.2979	99.17021	134.2448	117.5847	121.35	102.4821	103.7461	167.234	154.9574	157.2979	159.2517	163.374	155.3739	161.5949
IL-23	11.569	9.685	11.8868	11.46353	10.04082	11.74507			88.652	71.1	61.752	67.31032	82.33727	74.05901	88.2559		39.783	59.02	18.185	55.12499	37.27131	41.01659	45.36316	43.16924	77.153	27.588	32.64174	41.84734	54.12768	40.35916	32.17839
