# Supplementary material for: In vivo self-assembled siRNA as a modality for combination therapy of ulcerative colitis
Source: Nat Commun. 2022 Sep 28;13:5700. doi: 10.1038/s41467-022-33436-0 (PMC9519883; doi:10.1038/s41467-022-33436-0)
Supplement: Supplementary file 4 — Source Data [file 41467_2022_33436_MOESM4_ESM.zip › data/fig 6h.csv]

Normal	CMV-scrR	CMV-siRTNF-α	IFX
0.78095	19.61	6.48	7.33
0.90745	18.48	10.41	5.74
1.01	23.47	8.43	4.99
0.50198	18.02	5.59	9.17
1.21	20.01	6.47	4.72
0.54252	16.96	7.16	2.78
