# Supplementary material for: In vivo self-assembled siRNA as a modality for combination therapy of ulcerative colitis
Source: Nat Commun. 2022 Sep 28;13:5700. doi: 10.1038/s41467-022-33436-0 (PMC9519883; doi:10.1038/s41467-022-33436-0)
Supplement: Supplementary file 4 — Source Data [file 41467_2022_33436_MOESM4_ESM.zip › data/fig 6i.csv]

Normal	CMV-scrR	CMV-siRTNF-α	IFX
78.095	196.1197	64.8168	73.3055
9.0745	184.7523	104.1274	57.4187
10.0779	234.7412	84.2841	49.8714
20.345	180.2143	55.8741	91.7472
50.198	200.7414	64.7111	47.1987
12.0587	169.5557	71.5986	27.8146
