# Supplementary material for: In vivo self-assembled siRNA as a modality for combination therapy of ulcerative colitis
Source: Nat Commun. 2022 Sep 28;13:5700. doi: 10.1038/s41467-022-33436-0 (PMC9519883; doi:10.1038/s41467-022-33436-0)
Supplement: Supplementary file 4 — Source Data [file 41467_2022_33436_MOESM4_ESM.zip › data/fig 7b.csv]

	Normal	Normal	Normal	Normal	Normal	Normal	Normal	PBS	PBS	PBS	PBS	PBS	PBS	PBS	CMV-scrR	CMV-scrR	CMV-scrR	CMV-scrR	CMV-scrR	CMV-scrR	CMV-scrR	CMV-siRTNF-α	CMV-siRTNF-α	CMV-siRTNF-α	CMV-siRTNF-α	CMV-siRTNF-α	CMV-siRTNF-α	CMV-siRTNF-α	CMV-siRIntegrin α4	CMV-siRIntegrin α4	CMV-siRIntegrin α4	CMV-siRIntegrin α4	CMV-siRIntegrin α4	CMV-siRIntegrin α4	CMV-siRIntegrin α4	CMV-siRB7-1	CMV-siRB7-1	CMV-siRB7-1	CMV-siRB7-1	CMV-siRB7-1	CMV-siRB7-1	CMV-siRB7-1	CMV-siRT+B+I	CMV-siRT+B+I	CMV-siRT+B+I	CMV-siRT+B+I	CMV-siRT+B+I	CMV-siRT+B+I	CMV-siRT+B+I
0	20.58	19.5	21	22.3	19.36	20.38	21.92	20.27	21	20.4	21.5	20	21.3	19.93	22.23	21.83	20.19	21.8	20.94	21.79	20.17	25.3	20.01	21.46	20.75	21.34	20.36	21.08	20.5	22.32	22.28	20.68	20.6	21.09	19.14	18.73	21.16	19.4	20.26	20.16	20.48	20.2	21.35	21.11	19.73	20.05	20.98	17.71	22.17
2	20.6	20.9	21.5	20.79	22.8	19.82	23.04	20.81	20.26	20.95	20.91	20.97	21.31	21.7	20.58	21.09	20.65	22.42	20.48	21.19	18.7	20.62	22	20.22	21.62	20.74	21.51	22.19	22.42	20.81	21.42	21.48	19.7	22.93	20.54	21.85	21.67	22.29	20.08	22.04	22	21.66	20.21	21.7	21.94	20.28	21.37	21.61	20.76
4	21.89	23.1	22.91	21.31	20.94	21.26	20.54	18.4	22.31	22.8	22.29	20.18	22.46	18.79	21.12	19.8	21.03	20.3	22.1	21.04	21.3	21.1	21.3	20.84	22.57	21.53	19.83	21.49	22.46	21.64	20.74	21.9	21.8	20.6	22.22	21.95	21.8	22	22.83	22.76	20.13	21.86	21.04	23.27	21.93	22.79	21.35	22.75	20.69
6	21.25	24.14	23.7	21.26	21.76	21.61	22.8	18.78	20.72	19.23	19.92	19.53	18.95	19.84	17.92	17.93	21.08	16.67	20.08	18.03	18.23	19.36	21.66	21.13	20.36	19.47	19.44	20.94	20.83	21.63	20.45	21.17	20.93	22.22	19.35	21.22	20.38	20.52	20.32	21.44	18.85	21.04	20.24	21.4	21.78	21.03	19.63	21.5	22.01
8	21.17	24.62	21.9	24.09	21.56	22.18	23.16	17.39	19.53	19.64	18.7	17.94	20.18	19.5	17.9	21.34	15.23	21.8	17.48	18.54	16.52	18.97	21.7	19.55	21.72	19.3	18.5	21.24	22.33	22.36	20.23	20.3	21.45	19.05	20.27	19	19.84	21.92	20.71	20.11	19.75	20.45	21.67	21	21.3	21.75	22.74	21.13	23
10	21.64	24.14	23.4	22	20.96	24.22	22.4	16.58	18.45	21.84	20.94	20.18	19.91	18.18	22.41	18.66	14.87	19.29	22.4	19.38	19.3	20.72	20.54	22.58	20.83	20.25	21.98	20.93	19.78	22.32	20.82	22.31	22.53	19.92	19.2	22.3	22.3	22.51	21.68	20.39	20.4	21.7	22.32	21.88	23.2	21.57	23.31	22.48	21.36
12	22.04	21.52	22.21	23.14	22.27	24.68	23.85	19.04	21.43	21.23	21.69	20.11	18.44	21.6	20.76	21.37	20.3	19.49	19.63	20.61	20.51	19.52	21.63	21.51	21.25	20.48	21.56	19.86	22.84	22.63	19.83	22.34	23.76	22.87	19.42	22.03	22.91	21.47	22.47	21.07	22.6	22.63	23.38	24.73	23.34	22.31	22.35	22.8	22.28
14	22.54	23.61	23.8	23.26	21.53	23.57	22.39	19.57	22.34	22.82	22.56	22.63	21.02	19.79	19.97	20.61	21.47	22.45	20.81	21.82	22.15	20.56	22.27	22.82	21.34	23.09	21.91	21.15	20.2	19.5	22.87	23.38	22.67	24.15	23.23	22.6	22.48	22.39	22.9	22.87	22.97	21.29	23.35	23.05	22.26	21.8	23.74	22.34	24.78
16	21.68	24.63	25.49	23.06	25.5	23.51	22.73	20.75	22.59	21.47	22.89	22.91	20.96	23.25	21.92	22.88	20.86	20.91	22.8	22.57		22.96	23.4	23.62	22.23	22.27	23.01	22.82	23.69	22.47	21.43	19.76	23.97	24.6	23.53	23.16	22.82	23.37	22.48	22.15	23.03	21.48	24.58	22.16	22.85	25.21	23.4	22.31	23.88
18	24.48	23.54	22.35	23.66	24.71	24.38	25.65	23.6	23.91	23.4	22.43	24.16	22.71	21.84	22	23.84	24.02	22.17	22.96	23.76		24.15	23.11	25.07	23.62	22.56	23.77	23.17	21.81	24.03	23.9	24	24.19	19.83	24.78	22.22	24.28	23.03	23.81	24.3	23.62	24.18	23.71	23.46	23.26	24.72	25.86	25.01	24.31
20	23.13	23.38	26.01	25.23	21.8	24.3	26.17	23.71	22.12	23.5	21.89	22.27	23.19	23.31	23.64	21.86	23.98	21.64	23.28	22.81		24.07	24.89	22.5	23.53	23	23.17	23.62	23.92	19.66	23.46	21.2	24.77	23.5	23.65	23.54	23.25	23.86	23.98	21.93	23.74	23.96	24.25	25.23	26.08	23.77	22.92	24.57	23.48
22	24.47	25.46	26.25	25.96	24.61	23.23	22.49	22.79	23.91	22.31	23.69	24.49	22.83	23.63	23.52	22.7	23.95	23.47	22.14	23.85		22.67	25.13	23.23	23.68	23.35	23.52	22.56	19.84	23.97	23.4	24.38	25.48	23.62	20.95	23.32	23.6	22.44	23.99	22.44	23.53	23.97	25	23.7	24.03	23.32	24.24	26.03	25.63
24	25.35	25.72	24.19	23.1	23.95	24.36	26.28	23.48	22.7	22.79	23.86	22.15	23.89	24.63	22.69	23.49	21.76	23.82	21.4	23.16		24.01	23.54	23.2	23.45	23.69	24.47	23.02	23.93	21.37	20.31	20.94	27.59	24.08	24.78	23.98	21.48	23.79	22.99	23.51	23.75	23.24	23.85	23.79	25.27	24.7	25.77	23.29	23.32
26	25.7	26.63	23.9	25.77	24.84	22.24	24.82	20.31	20.06	20.48	21.14	19.41	21.46	21.76	20.56	21.66	19.29	20.47	22.74	21.56		21.87	21.25	21.13	22.5	23.04	22.11	23.26	23.69	21.04	21.89	20	23.81	21.12	20.07	23.22	21.07	23.12	23.8	23.27	24.57	20.14	23.17	23.2	23.23	24.43	24.81	24.48	25.72
28	25.03	23.2	25.91	24.48	26.57	24.66	27.01	21.64	18.3	20.77	20.63	21.17	19.15	22.13	19.85	20.65	20.4	20.87	21.59	22.94		23.95	21.66	21.65	23.15	23.03	21.89	22.01	27.17	23.03	23.46	15.06	27.14	17.05	21.6	22.09	20.61	22.55	22.53	22.13	22.25	21.32	24.32	24.4	23.86	23.88	23.77	23.33	22.74
30	24.84	25.57	23.38	26.6	25.4	27.32	27.42	21.55	21.92	20.45	21.94	22.81	22.28	20.78	20.03	21.21	21.78	21.25	21.49	23.01		23.25	21.62	23.06	23.92	23.08	21.61	22.38	14.2	23.84	21.09	24.03	28.11	27.54	18.19	24.47	23.6	21.55	22.32	24.78	21.46	24.87	23.48	23	23.38	24.76	24.51	25.09	25.5
32	25.12	26.79	24.87	23.66	26.84	28.33	25.59	24.3	24.8	24.26	21.6	23.49	23.32	21.45	22.21	25.6	23.09	26.11	22.17	23.68		23.72	23.56	24.88	24.29	24.01	22.53	25.17	23.79	20.52	26	22.73	25.3	23.93		23.44	25.49	22.52	22.41	25.52	25.9	25.56	24.98	25.03	25.44	23.48	24.26	25.53	23.64
34	26.36	26.97	25.8	27.33	24.48	23.65	26.71	21.53	24.27	23.4	23.31	25.29	24.98	23.48	21.31	24.06	25.64	22.76	24.57	23.07		24.84	24.79	24.31	23.33	25.44	24.84	25.23	24.61	23.53	22.88	22.97	24.83	24.06		22.63	25.27	25.6	23.65	24.83	24.91	24.61	24.94	24.66	24.39	25.49	26.14	24.12	26.14
36	23.48	26.9	27.44	25.5	24.42	26.81	25.44	25.72	23.66	24	21.64	25.32	24.69	24.12	24.2	25.78	22.9	24.71	23.34	21.75		25.31	25.42	24.74	24.95	25.29	23.62	24.88	25.1	22	25.49	25.87	25.7	23.83		23.5	25.34	24.9	24.78	25.04	23.06	25.58	24.6	26.9	24.5	25.05	27	25.25	25.42
38	25.15	23.84	27.71	27.94	26.44	26.11	27.56	24.72	24.58	22.76	24.76	25.81	21.4	24.82	22.77	25.72	26.7	22.93	25.63	23.39		25.9	25.9	24.36	24.98	24.72	23.77	24.76	22.47	24.94	25.39	23.66	24.04	27.77		25.56	26.04	26	25.39	24.05	25.79	23.56	25.22	26.56	26.21	26.24	26.36	25.42	24.74
40	26.81	26.25	23.87	27.14	25.19	26.8	27.42	24.3	24.61	24.66	22.4	24.88	25.51	26.37	22.65	25.71	22.66	23.18	26.48	24.34		24.4	25.96	25.5	25.35	25.22	25.39	25.09	28.1	25.16	25.92	25.77	23.14	21.8		25.78	25.03	25.58	23.84	25.47	23.54	25.67	25.5	24.78	26.39	24	24.91	27.47	26.19
42	25.17	27.46	23.98	26.36	27.03	28.34	26.7	24.62	25.12	25.11	22.71	25.39	25.44	26.76	23.46	23.61	23.79	26.16	25.18	26.91		25.35	26.31	25.37	25.66	25.55	25.62	24.5	17.03	29.09	28.48	24.6	25.83	22.37		24.11	25.46	23.03	25.01	24.83	25.33	23.98	26.61	27.19	25.85	25.63	25.72	27.62	24.55
44	24.36	27.61	26.83	27.33	26.46	28.71	23.66	23.94	24.34	25.05	25.1	24.3	23.46	25.6	25.57	23.8	26.3	25.27	25.19	23.42		25.49	25.28	24.37	23.96	25.08	25	24.98	26.17	24.99	27.38	23.8	21.58	28.25		23.97	26.01	26.12	20.07	26.37	25.77	23.49	25.92	25.3	26.04	24.22	25.1	27.91	26.72
46	26.42	27.67	29.03	25.62	26.51	24.89	25.55	25.31	25.02	23.86	25.15	25.06	23.71	25.09	23.96	25.78	24.96	24.56	24.33	25.32		25.78	26.02	24.53	26.32	25.5	24.6	24.11	23.16	23.46	25.07	27.08	26.55	22.85		26.14	26.32	23.61	25.08	23.75	25.11	24.62	25.69	24.16	26.65	27.35	25.9	24.48	27.35
48	28.35	27.5	25.37	27.22	25.18	26.78	24.35	24.88	24.34	21.26	22.02	24.8	24.32	22.89	24.72	25.4	21.03	23.31	23.11	23.98		25.54	24.41	24.93	25.48	22.15	24.26	24.81	23	25.51	25.44	24.78	22.36	25.58		24.65	23.51	25.74	26.91	23	26.05	25.54	24.38	26.51	24.73	25.26	25.9	26.93	24.26
50	25.29	26.91	26.54	28.5	25.28	27.72	25.37	24.78	20.5	21.04	21.47	24.47	24.05	23.26	24.52	22.28	21.14	22.7	23.2	24.16		20.38	24.82	24.55	25.45	22.55	23.91	24.64	22.59	25.5	21.57	25.24	21.96	25.97		24.36	23.18	22.13	24.56	23.16	25.63	25.43	24.8	25.55	25.79	25.03	25.65	25.41	24.62
52	26.42	26.93	27.76	29.41	25.24	28.6	25.92	24.68	24.14	22.68	21.22	21.73	23.47	24.53	24.5	24.75	25.03	22.12	23.4	21.19		25.37	25.34	25.01	25.41	22.76	24	24.54	22.17	25.82	25.13	25.62	21.91	25.58		23.95	23.46	25.81	27.04	23.4	26.07	25.56	25.49	23.58	26.38	25.43	26.76	25.29	25.64
