# Supplementary material for: In vivo self-assembled siRNA as a modality for combination therapy of ulcerative colitis
Source: Nat Commun. 2022 Sep 28;13:5700. doi: 10.1038/s41467-022-33436-0 (PMC9519883; doi:10.1038/s41467-022-33436-0)
Supplement: Supplementary file 4 — Source Data [file 41467_2022_33436_MOESM4_ESM.zip › data/fig 7c.csv]

Normal	PBS	CMV-scrR	CMV-siRTNF-α	CMV-siRIntegrin α4	CMV-siRB7-1	CMV-siRT+B+I
0	3.666667	1.666667	1	0.666667	0.333333	1.333333
0	1.333333	2.666667	1.333333	2.666667	2	0
0	3.333333	3.333333	1.333333	2.666667	1.333333	0.666667
0	1	2	2.666667	1	1.333333	0.333333
0	2	1.666667	2	0	0.333333	2
0	3	2.333333	2.666667	1	0.666667	0
