# Supplementary material for: In vivo self-assembled siRNA as a modality for combination therapy of ulcerative colitis
Source: Nat Commun. 2022 Sep 28;13:5700. doi: 10.1038/s41467-022-33436-0 (PMC9519883; doi:10.1038/s41467-022-33436-0)
Supplement: Supplementary file 4 — Source Data [file 41467_2022_33436_MOESM4_ESM.zip › data/fig 7e.csv]

	Normal	Normal	Normal	Normal	Normal	Normal	PBS	PBS	PBS	PBS	PBS	PBS	CMV-scrR	CMV-scrR	CMV-scrR	CMV-scrR	CMV-scrR	CMV-scrR	CMV-siRTNF-α	CMV-siRTNF-α	CMV-siRTNF-α	CMV-siRTNF-α	CMV-siRTNF-α	CMV-siRTNF-α	CMV-siRB7-1	CMV-siRB7-1	CMV-siRB7-1	CMV-siRB7-1	CMV-siRB7-1	CMV-siRB7-1	CMV-siRIntegrin α4	CMV-siRIntegrin α4	CMV-siRIntegrin α4	CMV-siRIntegrin α4	CMV-siRIntegrin α4	CMV-siRIntegrin α4	CMV-siRT+B+I	CMV-siRT+B+I	CMV-siRT+B+I	CMV-siRT+B+I	CMV-siRT+B+I	CMV-siRT+B+I
IL-6	86.38413	76.18316	121.6815	181.2277	146.3895	101.9851	365.9167	486.5137	377.7175	321.462	486.1997	428.9525	232.3767	662.057	202.6055	559.7748	216.0864	500.8631	208.4279	451.1451	151.6825	224.2174	116.4871	78.80848	313.2458	358.5194	463.9189	352.3226	140.9901	129.2304	109.6475	445.8706	66.24467	237.6504	366.8718	318.9614	231.8906	185.9779	231.983	106.4167	98.67608	122.5796
IL-12p70	554.2797	273.6698	440.2404	447.2526	445.5144	480.457	1289.461	1511.747	1574.992	1406.47	1774.316	1618.444	1478.473	1782.512	1610.167	1698.694	1181.22	1531.2	820.6364	873.377	815.1874	585.3056	514.1484	880.9149	637.0076	487.7561	801.3939	1079.046	1151.961	564.2304	209.6982	743.4462	323.0631	1074.534	480.5199	254.7376	290.8965	345.3655	242.2135	306.8513	310.2798	352.1101
IL-17A	79.27377	125.5768	195.3053	67.22686	98.08622		745.3813	590.7737	562.8813	336.9699	471.7376	868.4239	626.6592	470.144	834.3439	612.6781	477.0617	632.5758	342.0991	501.0477	134.6133	534.0206	98.49527		328.4792	240.1049	330.3356	409.647	209.8519	51.74373	286.4611	80.16707	157.8136	368.6196	105.8961		173.9879	92.34621	193.3754	105.8961	74.7931	218.3348
