# Supplementary material for: In vivo self-assembled siRNA as a modality for combination therapy of ulcerative colitis
Source: Nat Commun. 2022 Sep 28;13:5700. doi: 10.1038/s41467-022-33436-0 (PMC9519883; doi:10.1038/s41467-022-33436-0)
Supplement: Supplementary file 4 — Source Data [file 41467_2022_33436_MOESM4_ESM.zip › data/fig 8a.csv]

Normal	PBS	CMV-scrR	CMV-siRTNF-α	CMV-siRT+B+I
0.93535775	6.55951963	4.4934891	0.94841486	0.68948457
1.16763565	4.64009283	2.36787048	2.25710486	2.09012637
0.11855186	3.64559123	4.18025273	0.55616705	0.35198605
2.48559314	3.37196642	3.63912137	1.50473225	1.11233409
0.07000444	4.99714767	2.3045843	1.37896914	0.36693341
0.08984551	2.93546726	3.8086516	1.0378444	1.79451025
