# Supplementary material for: In vivo self-assembled siRNA as a modality for combination therapy of ulcerative colitis
Source: Nat Commun. 2022 Sep 28;13:5700. doi: 10.1038/s41467-022-33436-0 (PMC9519883; doi:10.1038/s41467-022-33436-0)
Supplement: Supplementary file 4 — Source Data [file 41467_2022_33436_MOESM4_ESM.zip › data/fig 8b.csv]

Normal	PBS	CMV-scrR	CMV-siRTNF-α	CMV-siRT+B+I
17.70407	98.65162	127.8211	80.4719	67.56479
27.16741	210.3249	104.1846	80.54934	73.18375
45.14406	160.182	142.5191	53.36869	96.61672
23.03971	94.5074	129.5516	75.77982	39.05128
23.99777	134.8473	109.5581	111.4738	40.99977
67.75622	102.1736	122.8159	59.75269	59.57444
