# Supplementary material for: In vivo self-assembled siRNA as a modality for combination therapy of ulcerative colitis
Source: Nat Commun. 2022 Sep 28;13:5700. doi: 10.1038/s41467-022-33436-0 (PMC9519883; doi:10.1038/s41467-022-33436-0)
Supplement: Supplementary file 4 — Source Data [file 41467_2022_33436_MOESM4_ESM.zip › data/fig 8c.csv]

Normal	PBS	CMV-scrR	CMV-siRB7-1	CMV-siRT+B+I
0.47792063	17.1869601	13.4063346	7.43762979	8.90640328
0.61337571	13.82336501	17.5664759	10.6652283	8.96835222
2.5576927	8.84488226	16.93955397	7.91639137	1.44878442
0.05535444	6.6108828	11.9161224	7.43762979	1.19320584
0.0378082	10.5183969	6.93955397	7.43762979	3.56732569
0.03941375	9.15679636	9.54564668	6.98782238	4.21298546
