# Supplementary material for: In vivo self-assembled siRNA as a modality for combination therapy of ulcerative colitis
Source: Nat Commun. 2022 Sep 28;13:5700. doi: 10.1038/s41467-022-33436-0 (PMC9519883; doi:10.1038/s41467-022-33436-0)
Supplement: Supplementary file 4 — Source Data [file 41467_2022_33436_MOESM4_ESM.zip › data/fig 8e.csv]

Negtive Control	CMV-scrR	CMV-siRB7-1	CMV-siRT+B+I
1.56	7.93	5.73	3.02
0.32	31.4	9.5	9.14
1.42	29.2	7.84	7.58
2.92	17.9	11	10.5
