# Supplementary material for: In vivo self-assembled siRNA as a modality for combination therapy of ulcerative colitis
Source: Nat Commun. 2022 Sep 28;13:5700. doi: 10.1038/s41467-022-33436-0 (PMC9519883; doi:10.1038/s41467-022-33436-0)
Supplement: Supplementary file 4 — Source Data [file 41467_2022_33436_MOESM4_ESM.zip › data/fig 8g.csv]

Normal	PBS	CMV-scrR	CMV-siRIntegrin α4	CMV-siRT+B+I
1.15256803	23.8323929	31.6657623	3.35160448	0.70948884
1.36117438	23.8323929	21.9302736	5.25923115	0.6997211
1.96543943	22.8615594	22.2364088	8.66291106	13.0398187
0.22764409	7.43767602	24.1650807	6.8916618	1.03157728
0.19544735	14.6705587	15.2935551	0.52298878	5.44469753
0.24910949	16.735641	17.6898745	5.15099774	7.5415021
