# Supplementary material for: In vivo self-assembled siRNA as a modality for combination therapy of ulcerative colitis
Source: Nat Commun. 2022 Sep 28;13:5700. doi: 10.1038/s41467-022-33436-0 (PMC9519883; doi:10.1038/s41467-022-33436-0)
Supplement: Supplementary file 4 — Source Data [file 41467_2022_33436_MOESM4_ESM.zip › data/fig 8i.csv]

Negtive Control	CMV-scrR	CMV-siRIntegrin α4	CMV-siRT+B+I
0.39	12.3	5.77	2.52
1.75	10.1	4.69	5.21
1.92	9.36	4.04	5.38
2.44	10.1	5.33	5.17
