# Supplementary material for: In vivo self-assembled siRNA as a modality for combination therapy of ulcerative colitis
Source: Nat Commun. 2022 Sep 28;13:5700. doi: 10.1038/s41467-022-33436-0 (PMC9519883; doi:10.1038/s41467-022-33436-0)
Supplement: Supplementary file 4 — Source Data [file 41467_2022_33436_MOESM4_ESM.zip › data/fig 9a.csv]

	WT	WT	WT	WT	WT	WT	CMV-scrR	CMV-scrR	CMV-scrR	CMV-scrR	CMV-scrR	CMV-scrR	CMV-siRTNF-α	CMV-siRTNF-α	CMV-siRTNF-α	CMV-siRTNF-α	CMV-siRTNF-α	CMV-siRTNF-α	CMV-siRT+B+I	CMV-siRT+B+I	CMV-siRT+B+I	CMV-siRT+B+I	CMV-siRT+B+I	CMV-siRT+B+I	IFX	IFX	IFX	IFX	IFX	IFX
0	24.3	23.9	24.1	23.5	22.8		25.3	24.5	24.3	24.2	22.9	22.4	26.2	26.6	23.3	23	24.4	22.8	25.2	25.5	24.3	24	23.8	23.5	25.3	25.2	25.2	23.9	23.1	22.4
2	24.6	23.4	23.4	24.4	24.3		25.1	24.7	24.3	23.6	23.4	22.8	26.4	27	23.3	25.2	23.8	22.6	25.4	25.6	24.3	24.3	23.6	23.5	26.5	25.9	25.7	23.3	23.3	22.5
4	25.4	24.7	24.5	22.9	23.7		24.7	24.6	24.4	23.3	23.1	22.8	26.2	26.7	23.3	25.1	23.8	22.1	25.3	25.1	24.4	23.8	23.6	23.3	26.6	25.8	25.5	23	22.6	22.3
6	23.7	23.6	24.1	24.7	24.9		24.9	24.6	24.5	24.1	23.6	23.4	26.5	27.3	25.8	25.7	23.9	22.3	25	25.3	24.9	24.8	24.5	23.7	26.8	26.2	26	23.8	23.5	23.4
8	26	24.5	25.3	25.3	24		25.2	25	24.9	24.6	24.1	24.1	26.5	28	24.5	24	23.7	22.6	27	25.2	24.6	24.5	24.2	24	27.2	25.9	25.1	23.6	23.1	22.9
10	26.4	25.2	25.7	25.7	24.4		25.3	24.6	24.4	24.1	23.4	23.1	27.1	28	26.1	26	24.2	22.3	27.5	26	25.2	25.1	24.5	24.4	27.8	26.4	25.4	23.8	23.6	23.1
12	25.1	26	24.7	26.8	25.5		25.3	25.3	25.1	24.8	24.6	23.7	28.4	27.8	25.9	25.8	23.9	22.6	27.6	25.7	24.6	24.6	24.4	24	27.7	26.4	24.8	23.7	23.1	22.8
14	26.5	24.6	24.8	25.2	26		25.4	25.3	25.2	25.1	24.5	24.2	28.8	28.5	26.5	26.3	24.2	22.9	28.1	25.8	25	24.5	24.5	24.5	29	26.5	25.2	24.1	24.1	23.4
16	26.4	25.2	27.8	25.6	25.3		25.4	25.3	25.2	25.2	24.8	24.5	28.6	28.5	27.2	26.9	23.8	22.9	28.5	25.6	25.5	25.1	25	24.1	28.1	26.7	25.3	24.7	24.1	23.6
18	26	25.5	25.5	26.8	28.1		25.7	25.6	25.3	25.2	24.9	23.6	28.7	28.4	26.7	26.6	24.1	23.1	28.4	25.7	25.5	25.4	24	23.9	28	26.9	24.8	24.7	23.7	23.6
20	28.7	25.3	27	27.2	26.1		25.6	25.5	25.4	25.4	24.9	23.9	28.1	27.6	26.1	25.2	24.5	23.1	28.2	25.6	25.5	25.1	24.8	24.5	27.5	27.1	25.4	24.5	24.2	23.9
22	28.4	26.7	25.7	25.3	27		25.7	25.5	25.4	25.1	24.3	23.9	29.1	26.9	25.7	25.1	24.2	23.2	28.6	26.1	25.8	25.4	24.9	24.8	27.4	27.1	24.8	24.8	24.2	24
24	27.3	27.2	29.4	26.2	26.3		25.8	25.5	25.4	25.3	24.5	24.5	28.8	28.1	26.6	25.9	24.3	23	28.8	26.1	25.6	25.5	25.1	24.8	27.1	27	25.3	25.2	25.8	23.4
26	26.6	27.2	29.9	26.5	27.8		25.9	25.3	25.2	25	24.5	23.7	29.2	28.4	27.2	25.8	24.5	23.4	28.5	27.1	25.9	25.6	25.2	24.4	27.2	27.1	25.4	24.8	25.7	23.7
