# Supplementary material for: In vivo self-assembled siRNA as a modality for combination therapy of ulcerative colitis
Source: Nat Commun. 2022 Sep 28;13:5700. doi: 10.1038/s41467-022-33436-0 (PMC9519883; doi:10.1038/s41467-022-33436-0)
Supplement: Supplementary file 4 — Source Data [file 41467_2022_33436_MOESM4_ESM.zip › data/fig 9c.csv]

WT	CMV-scrR	CMV-siRTNF-α	CMV-siRT+B+I	IFX
7.5	7.2	7.8	7.9	7.7
7.9	7.2	7.7	7.9	7.6
7.9	7.2	7.7	7.8	7.6
8	7.1	7.7	7.7	7.2
7.6	6.9	7.7	7.6	7.2
7.78	6.6	7.4	7.6	7.1
