# Supplementary material for: In vivo self-assembled siRNA as a modality for combination therapy of ulcerative colitis
Source: Nat Commun. 2022 Sep 28;13:5700. doi: 10.1038/s41467-022-33436-0 (PMC9519883; doi:10.1038/s41467-022-33436-0)
Supplement: Supplementary file 4 — Source Data [file 41467_2022_33436_MOESM4_ESM.zip › data/fig 9d.csv]

	CMV-scrR	CMV-scrR	CMV-scrR	CMV-scrR	CMV-scrR	CMV-siRTNF-α	CMV-siRTNF-α	CMV-siRTNF-α	CMV-siRTNF-α	CMV-siRTNF-α	CMV-siRT+B+I	CMV-siRT+B+I	CMV-siRT+B+I	CMV-siRT+B+I	CMV-siRT+B+I	IFX	IFX	IFX	IFX	IFX
IFN-γ	14.13767	11.42187	11.89094	7.079523	7.638589	2.007627	2.903655	1.992987	2.277096	2.155086	5.21299	6.575089	2.310471	3.281664	1.623716	5.83	4.530299	2.614157	3.661801	2.534891
IL-17A	65.34378	82.29093	67.48986	26.77953	39.07328	19.15442	64.26357	63.88186	11.2278	24.87911	21.7055	57.07417	27.55492	18.89087	4.496281	99.38933	29.53518	45.51278	51.29498	25.41996
