# Supplementary material for: In vivo self-assembled siRNA as a modality for combination therapy of ulcerative colitis
Source: Nat Commun. 2022 Sep 28;13:5700. doi: 10.1038/s41467-022-33436-0 (PMC9519883; doi:10.1038/s41467-022-33436-0)
Supplement: Supplementary file 4 — Source Data [file 41467_2022_33436_MOESM4_ESM.zip › data/fig 9e.csv]

	CMV-scrR	CMV-scrR	CMV-scrR	CMV-scrR	CMV-scrR	CMV-siRTNF-α	CMV-siRTNF-α	CMV-siRTNF-α	CMV-siRTNF-α	CMV-siRTNF-α	CMV-siRT+B+I	CMV-siRT+B+I	CMV-siRT+B+I	CMV-siRT+B+I	CMV-siRT+B+I	IFX	IFX	IFX	IFX	IFX
IL-6	805.7025	775.5281	852.63	833.0145	532.5312	267.4613	201.1505	276.5005	200.7673	334.1179	407.0213	472.502	227.437	124.9069	565.6337	441.0172	490.5933	395.927	401.2512	243.7258
IL-12/23p40	653.9956	858.2099	1037.481	627.5785	501.9524	353.3385	278.1092	250.1129	273.2328	343.2639	259.3002	321.5263	247.4681	267.3186	483.0218	570.1813	343.1884	387.9636	458.2601	496.4633
IL-23	3304.405	4022.427	2897.537	3877.234	2217.451	856.4839	704.0974	746.3673	918.3812	850.4363	1440.177	1855.595	821.5974	1126.398	405.1824	1704.504	1588.284	1028.703	969.9851	1137.211
IL-12p70	16364.76	9810.99	13499.53	13993.53	15138.78	4160.91	3393.67	3769.568	4447.819	4188.144	6142.996	9903.947	3625.806	6207.535	2068.701	6876.995	2313.226	3901.598	7055.675	6712.631
