# Supplementary material for: In vivo self-assembled siRNA as a modality for combination therapy of ulcerative colitis
Source: Nat Commun. 2022 Sep 28;13:5700. doi: 10.1038/s41467-022-33436-0 (PMC9519883; doi:10.1038/s41467-022-33436-0)
Supplement: Supplementary file 4 — Source Data [file 41467_2022_33436_MOESM4_ESM.zip › data/fig 9g.csv]

WT	CMV-scrR	CMV-siRTNF-α	CMV-siRT+B+I	IFX
0	2	1.5	0	0
0	2.5	2	0	0.5
0	2.5	0	0	0.5
0	2	0.5	1.5	1
0	3		0.5	1.5
