# Supplementary material for: In vivo self-assembled siRNA as a modality for combination therapy of ulcerative colitis
Source: Nat Commun. 2022 Sep 28;13:5700. doi: 10.1038/s41467-022-33436-0 (PMC9519883; doi:10.1038/s41467-022-33436-0)
Supplement: Supplementary file 4 — Source Data [file 41467_2022_33436_MOESM4_ESM.zip › data/fig 9h.csv]

WT	CMV-scrR	CMV-siRTNF-α	CMV-siRT+B+I	IFX
0.045949	0.557162	0.880362	0.402251	0.227852
0.177534	1.186054	0.605488	0.856289	0.458874
0.113926	1.400721	0.393973	0.690718	0.300653
0.126409	1.161645	0.66719	0.62251	0.452556
0.104109	1.20261	0.530774	0.681209	0.446326
0.217061	0.491809	0.572826	0.725058	0.609699
