# Supplementary material for: In vivo self-assembled siRNA as a modality for combination therapy of ulcerative colitis
Source: Nat Commun. 2022 Sep 28;13:5700. doi: 10.1038/s41467-022-33436-0 (PMC9519883; doi:10.1038/s41467-022-33436-0)
Supplement: Supplementary file 4 — Source Data [file 41467_2022_33436_MOESM4_ESM.zip › data/fig 9i.csv]

CMV-scrR	CMV-siRTNF-α	CMV-siRT+B+I	IFX
196.2837	64.30241	81.86458	77.83784
235.6231	74.31434	122.5624	92.56314
145.1354	70.60388	130.0719	88.10775
156.3763	60.90511	95.51182	72.19022
217.6709	49.17951	60.48245	67.44192
98.44175	64.97229	65.20419	51.5556
