# Supplementary material for: In vivo self-assembled siRNA as a modality for combination therapy of ulcerative colitis
Source: Nat Commun. 2022 Sep 28;13:5700. doi: 10.1038/s41467-022-33436-0 (PMC9519883; doi:10.1038/s41467-022-33436-0)
Supplement: Supplementary file 4 — Source Data [file 41467_2022_33436_MOESM4_ESM.zip › data/fig 9j.csv]

WT	CMV-scrR	CMV-siRT+B+I	IFX
0.310540482	0.896797	0.344566	1.225061
0.2539917	0.76464	0.718397	0.67495
0.335144057	0.954524	0.289745	0.754113
0.464211207	1.225061	0.222651	0.836741
0.42716142	1.158978	0.563643	0.708507
0.464211207		0.46744	0.860265
