# Supplementary material for: In vivo self-assembled siRNA as a modality for combination therapy of ulcerative colitis
Source: Nat Commun. 2022 Sep 28;13:5700. doi: 10.1038/s41467-022-33436-0 (PMC9519883; doi:10.1038/s41467-022-33436-0)
Supplement: Supplementary file 4 — Source Data [file 41467_2022_33436_MOESM4_ESM.zip › data/fig 9k.csv]

WT	CMV-scrR	CMV-siRT+B+I	IFX
0.673267	1.557521	1.034728	1.76449
0.992577	1.327996	0.202958	1.02758
0.789631	0.520962	0.623841	1.51493
0.757465	1.18859	0.394816	1.327996
1.634955	0.673267	0.297148	0.913357
1.291682	0.731663	0.411582	0.800654
