# Supplementary material for: In vivo self-assembled siRNA as a modality for combination therapy of ulcerative colitis
Source: Nat Commun. 2022 Sep 28;13:5700. doi: 10.1038/s41467-022-33436-0 (PMC9519883; doi:10.1038/s41467-022-33436-0)
Supplement: Supplementary file 4 — Source Data [file 41467_2022_33436_MOESM4_ESM.zip › data/s 10a.csv]

Normal	PBS	CMV-scrR	CMV-siRIL-17-1	CMV-siRIL-17-2	CMV-siRIFN-γ-1	CMV-siRIntegrin-α-1	CMV-siRIntegrin-α-2	CMV-siRIL-6	CMV-siRCD3	CMV-siRICAM-1	CMV-siRIFN-γ-2	CMV-siRB7-1
0	2.666667	3.333333	3.666667	2.333333	1.333333	2.333333	1.666667	2.333333	2.333333	1	0.333333	0.333333
0	3	2.333333	2.666667	2	1.666667	2.333333	2.333333	2.333333	1	0.666667	2.666667	0
0	3.666667	2.666667	3.333333	1.333333	2	3	0.666667	2.666667	0.666667	0.333333	0.333333	0
0	2.333333	3.333333	2	0.333333	3	1.333333	0					1
0	2.666667	3.666667	1	1.333333	1.666667	1.333333	0.666667
