# Supplementary material for: In vivo self-assembled siRNA as a modality for combination therapy of ulcerative colitis
Source: Nat Commun. 2022 Sep 28;13:5700. doi: 10.1038/s41467-022-33436-0 (PMC9519883; doi:10.1038/s41467-022-33436-0)
Supplement: Supplementary file 4 — Source Data [file 41467_2022_33436_MOESM4_ESM.zip › data/s 10c.csv]

Normal	PBS	CMV-scrR	CMV-siRIL-17-1	CMV-siRIL-17-2	CMV-siRIFN-γ-1	CMV-siRIntegrin-α-1	CMV-siRIntegrin-α-2	CMV-siRIL-6	CMV-siRCD3	CMV-siRICAM-1	CMV-siRIFN-γ-2	CMV-siRB7-1
9.4	6.7	7	6.1	7.7	7.8	7.4	7.7	7.7	7.7	8.5	9.2	8.2
9.5	7.6	7.4	6.8	7.9	8.6	7.3	7.7	7.6	8.5	8.9	7.9	9.5
9.8	7.3	6.8	6.5	8.7	8.6	6.7	8.6	7.4	8.9	9.2	9	9.7
9.8	6	6.8	7.5	9.7	7	7.2	9.9					8.8
9.8	6.8	6.7	7.7	8	7.3	8.6	8.5
