# Supplementary material for: In vivo self-assembled siRNA as a modality for combination therapy of ulcerative colitis
Source: Nat Commun. 2022 Sep 28;13:5700. doi: 10.1038/s41467-022-33436-0 (PMC9519883; doi:10.1038/s41467-022-33436-0)
Supplement: Supplementary file 4 — Source Data [file 41467_2022_33436_MOESM4_ESM.zip › data/s 10d.csv]

Normal	CMV-scrR	CMV-siRIL-17-1	CMV-siRIL-17-2
0.620705	14.64138	4.965638	10.06991
0.607931	39.1782	4.537756	2.812746
1.19084	35.30937	56.17978	2.517478
1.571322	36.55455	9.526717	7.738099
0.429872	32.71724	8.827343	6.597773
