# Supplementary material for: In vivo self-assembled siRNA as a modality for combination therapy of ulcerative colitis
Source: Nat Commun. 2022 Sep 28;13:5700. doi: 10.1038/s41467-022-33436-0 (PMC9519883; doi:10.1038/s41467-022-33436-0)
Supplement: Supplementary file 4 — Source Data [file 41467_2022_33436_MOESM4_ESM.zip › data/s 10e.csv]

Normal	CMV-scrR	CMV-siRIFN-γ-1	CMV-siRIFN-γ-2
0.631198	9.755149	1.940144	2.137855
0.55716	8.43369	5.922326	2.355713
0.191599	8.260127	4.101535	2.507351
0.667187	31.69457	1.620191
1.054211	3.670977	1.362413
