# Supplementary material for: In vivo self-assembled siRNA as a modality for combination therapy of ulcerative colitis
Source: Nat Commun. 2022 Sep 28;13:5700. doi: 10.1038/s41467-022-33436-0 (PMC9519883; doi:10.1038/s41467-022-33436-0)
Supplement: Supplementary file 4 — Source Data [file 41467_2022_33436_MOESM4_ESM.zip › data/s 10f.csv]

Normal	CMV-scrR	CMV-siRIntegrin-α-1	CMV-siRIntegrin-α-2
0.186117	4.837556	2.836827	1.217801
1.807854	5.673654	2.702469	1.082433
0.613136	5.713118	2.40207	1.418414
0.837568	4.80414	2.62857	0.719107
2.179925	6.208644	0.996042	2.665264
