# Supplementary material for: In vivo self-assembled siRNA as a modality for combination therapy of ulcerative colitis
Source: Nat Commun. 2022 Sep 28;13:5700. doi: 10.1038/s41467-022-33436-0 (PMC9519883; doi:10.1038/s41467-022-33436-0)
Supplement: Supplementary file 4 — Source Data [file 41467_2022_33436_MOESM4_ESM.zip › data/s 10g.csv]

Normal	CMV-scrR	CMV-siRIL-6
0.752449	26.16679	66.70233
0.682862	25.10087	50.90252
1.006722	29.43917	24.41448
1.557968	3.073037
	65.78402
