# Supplementary material for: In vivo self-assembled siRNA as a modality for combination therapy of ulcerative colitis
Source: Nat Commun. 2022 Sep 28;13:5700. doi: 10.1038/s41467-022-33436-0 (PMC9519883; doi:10.1038/s41467-022-33436-0)
Supplement: Supplementary file 4 — Source Data [file 41467_2022_33436_MOESM4_ESM.zip › data/s 10h.csv]

Normal	CMV-scrR	CMV-siRCD3
0.178961	9.238888	1.928821
0.623179	5.45553	3.649552
2.708923	2.18513	2.475499
0.488937	6.053289
	1.54512
