# Supplementary material for: In vivo self-assembled siRNA as a modality for combination therapy of ulcerative colitis
Source: Nat Commun. 2022 Sep 28;13:5700. doi: 10.1038/s41467-022-33436-0 (PMC9519883; doi:10.1038/s41467-022-33436-0)
Supplement: Supplementary file 4 — Source Data [file 41467_2022_33436_MOESM4_ESM.zip › data/s 10i.csv]

Normal	CMV-scrR	CMV-siRICAM-1
1.147662	11.22542	10.84304
1.196398	12.03111	1.578657
0.663743	14.81203	3.57687
0.992196	23.08202
	3.860259
