# Supplementary material for: In vivo self-assembled siRNA as a modality for combination therapy of ulcerative colitis
Source: Nat Commun. 2022 Sep 28;13:5700. doi: 10.1038/s41467-022-33436-0 (PMC9519883; doi:10.1038/s41467-022-33436-0)
Supplement: Supplementary file 4 — Source Data [file 41467_2022_33436_MOESM4_ESM.zip › data/s 10j.csv]

Normal	CMV-scrR	CMV-siRB7-1
0.647128	6.59843	0.575195
0.743355	7.321417	4.763833
1.731621	16.02356	1.303258
0.877897	8.706681	0.36911
	9.527666
