# Supplementary material for: In vivo self-assembled siRNA as a modality for combination therapy of ulcerative colitis
Source: Nat Commun. 2022 Sep 28;13:5700. doi: 10.1038/s41467-022-33436-0 (PMC9519883; doi:10.1038/s41467-022-33436-0)
Supplement: Supplementary file 4 — Source Data [file 41467_2022_33436_MOESM4_ESM.zip › data/s 11a.csv]

Normal	PBS	CMV-scrR	CMV-siRTNF-α	CMV-siRT+B+I
167.5775	14.54978	73.15969	471.7263	250.0804
74.36538	71.2543	109.432	1229.293	1617.88
90.77133	96.00553	56.4738	624.7242	411.4592
49.42293	45.95546	136.4271	1301.307	823.6964
69.48192	79.75559	82.81846	634.0099	1019.01
