# Supplementary material for: In vivo self-assembled siRNA as a modality for combination therapy of ulcerative colitis
Source: Nat Commun. 2022 Sep 28;13:5700. doi: 10.1038/s41467-022-33436-0 (PMC9519883; doi:10.1038/s41467-022-33436-0)
Supplement: Supplementary file 4 — Source Data [file 41467_2022_33436_MOESM4_ESM.zip › data/s 11b.csv]

Normal	PBS	CMV-scrR	CMV-siRTNF-α	CMV-siRT+B+I
0.203517	0.606241	2.006029	6.272775	4.121425
0.709142	0.296234	1.055669	3.018434	5.482822
2.549305	1.690701	1.52085	5.148108	3.775047
1.098176	0.143584	1.404112	9.835196	6.711822
1.161482	0.356122	0.2312	5.129319	6.772092
