# Supplementary material for: In vivo self-assembled siRNA as a modality for combination therapy of ulcerative colitis
Source: Nat Commun. 2022 Sep 28;13:5700. doi: 10.1038/s41467-022-33436-0 (PMC9519883; doi:10.1038/s41467-022-33436-0)
Supplement: Supplementary file 4 — Source Data [file 41467_2022_33436_MOESM4_ESM.zip › data/s 11d.csv]

Normal	PBS	CMV-scrR	CMV-siRB7-1	CMV-siRT+B+I
441.3629	21.73284	174.6614	1044.603	589.8689
255.3937	75.1397	134.568	567.7166	653.4565
52.46762	60.64143	159.8539	693.7841	1441.218
71.24317	100.5728	162.4971	1053.154	994.2396
49.33386	80.58814	40.51706	315.8834	702.4131
