# Supplementary material for: In vivo self-assembled siRNA as a modality for combination therapy of ulcerative colitis
Source: Nat Commun. 2022 Sep 28;13:5700. doi: 10.1038/s41467-022-33436-0 (PMC9519883; doi:10.1038/s41467-022-33436-0)
Supplement: Supplementary file 4 — Source Data [file 41467_2022_33436_MOESM4_ESM.zip › data/s 11e.csv]

Normal	PBS	CMV-scrR	CMV-siRB7-1	CMV-siRT+B+I
0.654766	0.050745	0.643182	5.492009	2.233283
1.14361	0.490855	0.430754	2.052143	3.280393
0.956357	0.449469	0.522852	3.311064	2.050693
0.665075	0.49955	0.801085	7.102504	3.457617
1.152272	0.750712	0.352348	5.101456	2.417835
