# Supplementary material for: In vivo self-assembled siRNA as a modality for combination therapy of ulcerative colitis
Source: Nat Commun. 2022 Sep 28;13:5700. doi: 10.1038/s41467-022-33436-0 (PMC9519883; doi:10.1038/s41467-022-33436-0)
Supplement: Supplementary file 4 — Source Data [file 41467_2022_33436_MOESM4_ESM.zip › data/s 11g.csv]

Normal	PBS	CMV-scrR	CMV-siRIntegrin α4	CMV-siRT+B+I
108.9113	311.7375	149.272	737.8599	1021.157
134.6502	28.23496	41.04844	526.2204	887.386
88.44625	136.7542	205.6012	1195.547	1010.874
80.27814	7.521704	221.8809	1223.213	982.7202
430.4439	25.24659	86.39264	740.9901	433.8196
