# Supplementary material for: In vivo self-assembled siRNA as a modality for combination therapy of ulcerative colitis
Source: Nat Commun. 2022 Sep 28;13:5700. doi: 10.1038/s41467-022-33436-0 (PMC9519883; doi:10.1038/s41467-022-33436-0)
Supplement: Supplementary file 4 — Source Data [file 41467_2022_33436_MOESM4_ESM.zip › data/s 11h.csv]

Normal	PBS	CMV-scrR	CMV-siRIntegrin α4	CMV-siRT+B+I
0.849691	0.313633	0.650135	3.381186	1.955398
1.712306	1.259347	1.366974	7.60398	7.09441
0.448397	0.292705	0.99774	6.560795	7.915183
1.775228	0.333175	0.431474	3.905446	2.555033
1.455206	1.73065	0.755573	1.981357	2.395614
