# Supplementary material for: In vivo self-assembled siRNA as a modality for combination therapy of ulcerative colitis
Source: Nat Commun. 2022 Sep 28;13:5700. doi: 10.1038/s41467-022-33436-0 (PMC9519883; doi:10.1038/s41467-022-33436-0)
Supplement: Supplementary file 4 — Source Data [file 41467_2022_33436_MOESM4_ESM.zip › data/s 12a.csv]

Normal	PBS	CMV-scrR	CMV-siRTNF-α	CMV-siRIntegrin α4	CMV-siRB7-1	CMV-siRT+B+I
8.2	8	6.5	7.2	8.2	8.5	8.4
9.5	7.3	6.2	6.5	7.2	9.2	9.2
8.4	7	6.5	7.7	8.2	9	9.3
9.2	6	6.4	7.2	7.2	7.5	7.6
9	6.2	5.5	7	7.5	7	7.8
9.2	6.2	5.5	7	6.8	7.4	8
