# Supplementary material for: In vivo self-assembled siRNA as a modality for combination therapy of ulcerative colitis
Source: Nat Commun. 2022 Sep 28;13:5700. doi: 10.1038/s41467-022-33436-0 (PMC9519883; doi:10.1038/s41467-022-33436-0)
Supplement: Supplementary file 4 — Source Data [file 41467_2022_33436_MOESM4_ESM.zip › data/s 13c.csv]

Negtive Control	CMV-scrR	CMV-siRTNF-α	CMV-siRT+B+I
0.33	95.6	88.4	36.4
0.18	95.9	78.4	57.2
	81.2	48.3	77.6
