# Supplementary material for: In vivo self-assembled siRNA as a modality for combination therapy of ulcerative colitis
Source: Nat Commun. 2022 Sep 28;13:5700. doi: 10.1038/s41467-022-33436-0 (PMC9519883; doi:10.1038/s41467-022-33436-0)
Supplement: Supplementary file 4 — Source Data [file 41467_2022_33436_MOESM4_ESM.zip › data/s 14b.csv]

Negtive Control	CMV-scrR	CMV-siRB7-1	CMV-siRT+B+I
1.69	17.5	7.53	8.25
0.32	27.6	12.4	12.3
0.99	11.6	4.5	3.14
2.07	16.1	5.25	2.34
