# Supplementary material for: In vivo self-assembled siRNA as a modality for combination therapy of ulcerative colitis
Source: Nat Commun. 2022 Sep 28;13:5700. doi: 10.1038/s41467-022-33436-0 (PMC9519883; doi:10.1038/s41467-022-33436-0)
Supplement: Supplementary file 4 — Source Data [file 41467_2022_33436_MOESM4_ESM.zip › data/s 14d.csv]

Negtive Control	CMV-scrR	CMV-siRB7-1	CMV-siRT+B+I
0.36	55.8	8.94	12.7
0.41	16.3	12	1.22
0.042	19.2	0.89	7.41
0.088	28	7.96	9.75
		9.13
