# Supplementary material for: In vivo self-assembled siRNA as a modality for combination therapy of ulcerative colitis
Source: Nat Commun. 2022 Sep 28;13:5700. doi: 10.1038/s41467-022-33436-0 (PMC9519883; doi:10.1038/s41467-022-33436-0)
Supplement: Supplementary file 4 — Source Data [file 41467_2022_33436_MOESM4_ESM.zip › data/s 14h.csv]

Negtive Control	CMV-scrR	CMV-siRB7-1	CMV-siRT+B+I
0.1	13	2.81	3.83
0.12	9.16	3.04	2.56
	10.2	6.35	3.55
	17	3.86	8.88
