# Supplementary material for: In vivo self-assembled siRNA as a modality for combination therapy of ulcerative colitis
Source: Nat Commun. 2022 Sep 28;13:5700. doi: 10.1038/s41467-022-33436-0 (PMC9519883; doi:10.1038/s41467-022-33436-0)
Supplement: Supplementary file 4 — Source Data [file 41467_2022_33436_MOESM4_ESM.zip › data/s 15b.csv]

Negtive Control	CMV-scrR	CMV-siRIntegrin α4	CMV-siRT+B+I
2.13	5.44	1.98	1.01
0.04	5.31	2.98	2.22
1.1	3.62	1.83	1.61
0.81	4	1.31	0.58
