# Supplementary material for: In vivo self-assembled siRNA as a modality for combination therapy of ulcerative colitis
Source: Nat Commun. 2022 Sep 28;13:5700. doi: 10.1038/s41467-022-33436-0 (PMC9519883; doi:10.1038/s41467-022-33436-0)
Supplement: Supplementary file 4 — Source Data [file 41467_2022_33436_MOESM4_ESM.zip › data/s 15d.csv]

Negtive Control	CMV-scrR	CMV-siRIntegrin α4	CMV-siRT+B+I
1.1	28.2	12.9	9.31
1.05	21.8	15	18.1
1.06	24.2	4.79	5.63
0.8	10.1	3.98	5.43
