# Supplementary material for: In vivo self-assembled siRNA as a modality for combination therapy of ulcerative colitis
Source: Nat Commun. 2022 Sep 28;13:5700. doi: 10.1038/s41467-022-33436-0 (PMC9519883; doi:10.1038/s41467-022-33436-0)
Supplement: Supplementary file 4 — Source Data [file 41467_2022_33436_MOESM4_ESM.zip › data/s 15g.csv]

CMV-scrR	CMV-siRIntegrin α4	CMV-siRT+B+I
0.849802	0.092227	0.208169
1.305665	0.358366	0.588933
0.844532	0.631094	0.44664
