# Supplementary material for: In vivo self-assembled siRNA as a modality for combination therapy of ulcerative colitis
Source: Nat Commun. 2022 Sep 28;13:5700. doi: 10.1038/s41467-022-33436-0 (PMC9519883; doi:10.1038/s41467-022-33436-0)
Supplement: Supplementary file 4 — Source Data [file 41467_2022_33436_MOESM4_ESM.zip › data/s 16c.csv]

		AAV9-CMV-siRTNF-α (25)	AAV9-CMV-siRTNF-α (25)	AAV9-CMV-siRTNF-α (25)	AAV9-CMV-siRTNF-α (50)	AAV9-CMV-siRTNF-α (50)	AAV9-CMV-siRTNF-α (50)	AAV9-CMV-siRTNF-α (100)	AAV9-CMV-siRTNF-α (100)	AAV9-CMV-siRTNF-α (100)
1		21340	23660	78710	295300	93790	160800	488600	136700	223300
3		276900	187700	375800	1029000	848600	375300	871400	1096000	559300
10		32040	62150	60560	143800	113100	58300	132600	175300	111500
