# Supplementary material for: In vivo self-assembled siRNA as a modality for combination therapy of ulcerative colitis
Source: Nat Commun. 2022 Sep 28;13:5700. doi: 10.1038/s41467-022-33436-0 (PMC9519883; doi:10.1038/s41467-022-33436-0)
Supplement: Supplementary file 4 — Source Data [file 41467_2022_33436_MOESM4_ESM.zip › data/s 16d.csv]

	Normal	Normal	Normal	Normal	Normal	Normal	Normal	Normal	AAV9-CMV-scrR (100)	AAV9-CMV-scrR (100)	AAV9-CMV-scrR (100)	AAV9-CMV-scrR (100)	AAV9-CMV-scrR (100)	AAV9-CMV-scrR (100)	AAV9-CMV-scrR (100)	AAV9-CMV-scrR (100)	AAV9-CMV-siRTNF-α (25)	AAV9-CMV-siRTNF-α (25)	AAV9-CMV-siRTNF-α (25)	AAV9-CMV-siRTNF-α (25)	AAV9-CMV-siRTNF-α (25)	AAV9-CMV-siRTNF-α (25)	AAV9-CMV-siRTNF-α (25)	AAV9-CMV-siRTNF-α (25)	AAV9-CMV-siRTNF-α (50)	AAV9-CMV-siRTNF-α (50)	AAV9-CMV-siRTNF-α (50)	AAV9-CMV-siRTNF-α (50)	AAV9-CMV-siRTNF-α (50)	AAV9-CMV-siRTNF-α (50)	AAV9-CMV-siRTNF-α (50)	AAV9-CMV-siRTNF-α (50)	AAV9-CMV-siRTNF-α (100)	AAV9-CMV-siRTNF-α (100)	AAV9-CMV-siRTNF-α (100)	AAV9-CMV-siRTNF-α (100)	AAV9-CMV-siRTNF-α (100)	AAV9-CMV-siRTNF-α (100)	AAV9-CMV-siRTNF-α (100)	AAV9-CMV-siRTNF-α (100)
0	29	20.5	27.4	28.9	29.2	28.3			27	27.1	27.4	27.3	27.2	26.9	28.5	28.6	27	29.5	29.4	29.2	27.6	28.4			26.4	27.5	27.5	28	29	27.2			27	27.2	28.3	28.4	29.5
2	29.5	20.7	27.9	28.8	29.35	28.65			27.5	27.5	27.5	27.3	27.8	26.8	28.5	28.7	27.2	29.6	29.5	29.8	27.6	28.5			26.86	27.5	27.37	28	29.4	27.5			27.4	27.4	28.25	28.6	30
4	28.5	29.6	26	27.6	29.9	27.7			28	27.8	27.5	28.4	28	27.8	27.5	28.4	27.23	29.5	29.1	27.8	27.1	29.3			29.5	27.24	27.7	27.3	27.2	28.4			27.5	25.6	30.4	24.5	27.3
6	28.3	28.5	25.6	27.5	30.3	29.4			28.7	22.5	28.8	25.6	27.2	28.7	28.6	26.9	29.6	27.1	26.35	29.3	29.5	28.4			27.4	24.6	27.5	26.5	30.2	26.2			27.25	28.5	20.2	28.7	30.2
8	29.5	27.9	27.6	29.2	26.7	29.4			20.4	27.5	27	26.3	24.1	24.7	24.3	25.7	26.5	26.3	27	28.9	29	22.6			29.3	23	23.9	22.5	23.2				26.2	30.7	25	21.3	28.2
10	29.2	26.9	29.4	28.9	27.4	28.9			26.88	22.46	28.2	26.4	24.9	27.2	23.2	25.1	25.5	28	22.23	26	27.4	30.2			30.4	21	25.05	23.9					27.4	24.6	27.5	26.5	26.2
12	27.6	29	27.4	30	29.9	28.4			24.7	28.7	28.5	29.2	29.8	27.7	28.4	26.8	25.8	30.4	28	29	26.6	28.3			20	30	27	26					25.5	29.7	32.3	30	30.4
14	27.8	29.8	29.3	29	28.9	31			25.8	29.6	28.4	27.1	28.1	28.9	30	30	27.8	28.2	30.4	30.5	30.8	27			31.3	24.2	26.1	25					31.8	25.4	29.2	28.8	28.7
16	29.3	28.2	29.6	30.1	29	30.8			29.6	27.1	29.1	30.3	31.4	31.1	28.5	27.7	31.1	30	27.7	27.3	28	30.2			29.5	25.6	26.7	30.5					28.2	29.2	29	26.6	31.2
18	29.2	29.6	26.9	30	30.1	31.6			27.1	30.3	29.2	29.1	31.2	31.4	30.3	28.4	30	27.7	30.4	28.1	29.3	27.4			26.7	29	29.7	27.3					29.3	28.8	29.7	31.88	27.35
20	30.7	31.6	29.9	29.8	28.6	27.3			29.8	28.8	27.1	28.2	31.6	29.5	28.2	31.5	31.7	30.69	29	26.9	30.6	27.7			32.5	30.2	28.9	26.3					30.12	27.6	29.3	28.4	32.3
22	30.9	31.9	26.8	30.5	30.6	30.6			28.2	30.3	29.8	32	31.7	30.5	26.2	28	31.2	31.5	27.7	25.3	30	26.3			32.7	24.6	30	26.1					31.8	30.3	29.9	29.8	32.7
24	31.6	30.5	30	30.3	29.6	28.9			27.6	30.4	28.2	30.7	28	28.3	30.6	26.9	29.6	30.6	26.1	26.5	29.7	28			26.3	32.7	28	31					31.5	29	29.3	32.1	29.6
26	31.2	30.1	29.6	31.2	30	29.9			31	30	31.5	31.1	28	30	26.3	26.8	29.5	26.3	29.2	31.2	25.3	27.6			26.8	30.5	33	24.7					27.8	28	31.5	28.5	30.5
28	28.23	32	31	30.9	31	29			30.6	30.5	29.5	31	27	25.7	30.2	28.5	30.9	25.1	30.1	26	29	28			26.2	27.9	32	23					28.6	28.5	30	26.9	31.7
30	28.5	30.8	32	30.8	30	30.8			29	26	29.3	28.5	28	25.1	26.6	25.4	21.8	26	29.2	26.5	29.7	29.5			26.1	26.5	24	31.8					28.3	31.1	29.3	27.7	26.8
32	30.8	27.7	32.4	30	30.5	31.8			29.4	31.3	28.9	29	26.3	25.3	27	29.6	31.1	30.2	25.2	31.8	27.2	27.1			32.5	28.7	27.9	25.2					32.8	32.2	32.3	30.2	30
34	33.4	31	30.2	30.6	30.6	28.5			32.2	29.2	30.9	29.1	25.6	31.6	26.5	31	33	25.6	34.4	28.2	31.9	28			32.4	26.5	26	30					32.25	31.08	30.46	29.57	32.84
36	31.5	31	31.8	31	31.2	28.5			32.8	30.3	29.4	31.8	26.4	20.6	29.5	27	33.45	31.9	28.31	28.45	32.16	26.15			25.53	26.93	32.53	27.95					31.2	32.8	30	31.4	32.2
38	31.1	32	25.2	37	31	31			29.96	29.79	31.6	32.91	31.89	30.04	26.64	27.47	27.9	32.9	25.3	32.3	32.5	28.3			33	26	27.5	27.9					32.5	31	32.4	31.6	30.6
40	32.4	30	30.9	32.1	32	28.4			32.2	29.2	29.8	32.5	31.5	29.8	27	27.9	28.49	26.1	32.54	31.52	31	28.5			33.2	26.8	27.6	28					32.3	32.4	32.3	30.5	32.7
42	32.62	31.82	32.1	30.97	29.01	30.87			30.4	31.8	29.2	29.4	31.8	32.2	28	27.8	32	28.4	32.5	32.9	25.5	29.4			27.9	33.6	28.3	29.1					32.45	32.53	31.68	31.22	33.36
44	30.7	31.8	31.6	31.5	31.9	29.1			30.4	31.4	27.32	32.4	31.1	27	27.6	29.6	29.12	32.36	33.01	29.88	31.37	25.32			33.65	27.87	28.36	28.73					31.3	31.4	31.2	32.1	30.3
46	31.6	30.6	31.8	32.2	32.2	29			31	29.14	30.5	31.4	31.4	28	28	29	30.8	32.3	28.6	25.4	31.9	30.2			28.7	33.3	27.7	29.8					28.19	28.9	30.25	30.4	28.9
48	32.1	30.45	29.87	31.82	32.25	31.69			29.3	31.2	30.6	30.3	27.7	28.5	22.5	28	31.2	22.3	25.3	31.5	27.5	27.6			22.4	30.36	27.6	28.28					28.4	28.5	28	28.8	30.2
50	30.7	32	33	32.27	30.3	32.1			29.4	29.9	31.4	25	21.6	28.2	27.7	27.6	26.6	28.6	28.8	26.1	28.7	23.6			23.4	28.3	29.7	26.8					28.8	28.7	27.7	28	28.1
