# Supplementary material for: In vivo self-assembled siRNA as a modality for combination therapy of ulcerative colitis
Source: Nat Commun. 2022 Sep 28;13:5700. doi: 10.1038/s41467-022-33436-0 (PMC9519883; doi:10.1038/s41467-022-33436-0)
Supplement: Supplementary file 4 — Source Data [file 41467_2022_33436_MOESM4_ESM.zip › data/s 16e.csv]

Normal	AAV9-CMV-scrR (100)	AAV9-CMV-siRTNF-α (25)	AAV9-CMV-siRTNF-α (50)	AAV9-CMV-siRTNF-α (100)
0	3.666667	3.666667	2.333333	2.333333
0	3.666667	3	3.333333	2.333333
0	3.333333	3	2.333333	3.333333
0	1.666667	3	3.666667	2.333333
	2.666667	1.333333		1.333333
		3.333333		1.666667
