# Supplementary material for: In vivo self-assembled siRNA as a modality for combination therapy of ulcerative colitis
Source: Nat Commun. 2022 Sep 28;13:5700. doi: 10.1038/s41467-022-33436-0 (PMC9519883; doi:10.1038/s41467-022-33436-0)
Supplement: Supplementary file 4 — Source Data [file 41467_2022_33436_MOESM4_ESM.zip › data/s 16h.csv]

Normal	AAV9-CMV-scrR (100)	AAV9-CMV-siRTNF-α (25)	AAV9-CMV-siRTNF-α (50)	AAV9-CMV-siRTNF-α (100)
0	3	3	3	1
0	2	3	2.5	2
0	3	2.5	2	2
0	2.5	3	3	1.5
	2.5	2		2.5
		2.5		2
