# Supplementary material for: In vivo self-assembled siRNA as a modality for combination therapy of ulcerative colitis
Source: Nat Commun. 2022 Sep 28;13:5700. doi: 10.1038/s41467-022-33436-0 (PMC9519883; doi:10.1038/s41467-022-33436-0)
Supplement: Supplementary file 4 — Source Data [file 41467_2022_33436_MOESM4_ESM.zip › data/s 16i.csv]

	Normal	Normal	Normal	Normal	Normal	Normal	AAV9-CMV-scrR (100)	AAV9-CMV-scrR (100)	AAV9-CMV-scrR (100)	AAV9-CMV-scrR (100)	AAV9-CMV-scrR (100)	AAV9-CMV-scrR (100)	AAV9-CMV-siRTNF-α (25)	AAV9-CMV-siRTNF-α (25)	AAV9-CMV-siRTNF-α (25)	AAV9-CMV-siRTNF-α (25)	AAV9-CMV-siRTNF-α (25)	AAV9-CMV-siRTNF-α (25)	AAV9-CMV-siRTNF-α (50)	AAV9-CMV-siRTNF-α (50)	AAV9-CMV-siRTNF-α (50)	AAV9-CMV-siRTNF-α (50)	AAV9-CMV-siRTNF-α (50)	AAV9-CMV-siRTNF-α (50)	AAV9-CMV-siRTNF-α (100)	AAV9-CMV-siRTNF-α (100)	AAV9-CMV-siRTNF-α (100)	AAV9-CMV-siRTNF-α (100)	AAV9-CMV-siRTNF-α (100)	AAV9-CMV-siRTNF-α (100)
IL-6	91.26135	103.9227	45.9876	30.8765			212.7706	112.5104	110.9448	107.3264	316.7337		171.8123	102.7975	321.4675	39.27362	181.3988	209.2969	296.6061	28.61104	94.43926	139.389	140.2417		56.71411	58.10429	90.32638	106.8552	152.0135	99.01963
IL-12	18.99089	12.32195	53.95356	29.86741			364.6392	87.56096	124.2837	91.65472	156.6742		102.0128	86.62562	84.14855	45.09884	150.1127	111.4042	121.4536	61.86282	91.33748	115.5227	102.0128		87.87352	78.96776	93.88639	56.10263	74.49019	49.99142
IL-23	6.507346	6.127945	6.287112	24.36275			163.8776	74.68273	91.02555	66.41657	84.68671		78.91275	67.39234	65.80627	32.0914	90.66777	85.76582	74.07708	36.11032	58.33313	96.85186	86.36485		66.6606	53.65203	91.14479	39.9903	64.58465	38.61503
