# Supplementary material for: In vivo self-assembled siRNA as a modality for combination therapy of ulcerative colitis
Source: Nat Commun. 2022 Sep 28;13:5700. doi: 10.1038/s41467-022-33436-0 (PMC9519883; doi:10.1038/s41467-022-33436-0)
Supplement: Supplementary file 4 — Source Data [file 41467_2022_33436_MOESM4_ESM.zip › data/s 17a.csv]

AAV9-CMV-scrR (100)	AAV9-CMV-siRTNF-α (25)	AAV9-CMV-siRTNF-α (50)	AAV9-CMV-siRTNF-α (100)
4.190701	18.13975	15.94156	49.22593
3.200391	17.86238	13.92292	66.97166
6.193684	30.4864	32.35889	37.32024
6.739685	16.7514	29.24413	64.44038
10.12564	18.84158		51.9352
	27.03286		22.28278
