# Supplementary material for: In vivo self-assembled siRNA as a modality for combination therapy of ulcerative colitis
Source: Nat Commun. 2022 Sep 28;13:5700. doi: 10.1038/s41467-022-33436-0 (PMC9519883; doi:10.1038/s41467-022-33436-0)
Supplement: Supplementary file 4 — Source Data [file 41467_2022_33436_MOESM4_ESM.zip › data/s 17b.csv]

Normal	AAV9-CMV-scrR (100)	AAV9-CMV-siRTNF-α (25)	AAV9-CMV-siRTNF-α (50)	AAV9-CMV-siRTNF-α (100)
0.615039	2.360166	6.907018	3.42602	3.372845
0.687175	2.355857	2.96676	3.201811	3.703497
1.763876	9.086711	3.248011	4.757015	4.836509
0.834364	7.521219	5.983642	3.650934	2.047271
	4.692596	6.33657		1.597105
		7.801407		5.542155
