# Supplementary material for: In vivo self-assembled siRNA as a modality for combination therapy of ulcerative colitis
Source: Nat Commun. 2022 Sep 28;13:5700. doi: 10.1038/s41467-022-33436-0 (PMC9519883; doi:10.1038/s41467-022-33436-0)
Supplement: Supplementary file 4 — Source Data [file 41467_2022_33436_MOESM4_ESM.zip › data/s 17c.csv]

Normal	AAV9-CMV-scrR (100)	AAV9-CMV-siRTNF-α (25)	AAV9-CMV-siRTNF-α (50)	AAV9-CMV-siRTNF-α (100)
51.26135	116.1001	131.0564	94.25828	80.43006
13.9227	160.5141	94.07894	105.4074	84.0638
45.63067	101.0012	83.10552	107.5755	109.4405
28.97204	112.4945	86.31166	88.71288	62.77055
	112.3546	108.373		80.89202
		93.51411		86.14233
