# Supplementary material for: In vivo self-assembled siRNA as a modality for combination therapy of ulcerative colitis
Source: Nat Commun. 2022 Sep 28;13:5700. doi: 10.1038/s41467-022-33436-0 (PMC9519883; doi:10.1038/s41467-022-33436-0)
Supplement: Supplementary file 4 — Source Data [file 41467_2022_33436_MOESM4_ESM.zip › data/s 18b.csv]

	Normal	Normal	Normal	Normal	Normal	Normal	AAV9-CMV-scrR (100)	AAV9-CMV-scrR (100)	AAV9-CMV-scrR (100)	AAV9-CMV-scrR (100)	AAV9-CMV-scrR (100)	AAV9-CMV-scrR (100)	AAV9-CMV-siRT+B+I (25)	AAV9-CMV-siRT+B+I (25)	AAV9-CMV-siRT+B+I (25)	AAV9-CMV-siRT+B+I (25)	AAV9-CMV-siRT+B+I (25)	AAV9-CMV-siRT+B+I (25)	AAV9-CMV-siRT+B+I (50)	AAV9-CMV-siRT+B+I (50)	AAV9-CMV-siRT+B+I (50)	AAV9-CMV-siRT+B+I (50)	AAV9-CMV-siRT+B+I (50)	AAV9-CMV-siRT+B+I (50)	AAV9-CMV-siRT+B+I (100)	AAV9-CMV-siRT+B+I (100)	AAV9-CMV-siRT+B+I (100)	AAV9-CMV-siRT+B+I (100)	AAV9-CMV-siRT+B+I (100)	AAV9-CMV-siRT+B+I (100)
0	29.1	20.7	27.5	28.3	29	28.25	28.2	27	27.1	25.2	25.1	31	26	28	26	26.1	31.5	28.2	28	25.5	31.2	27.6	26.6	24	28	28.5	29.2	28.2	27.5	26.2
2	29.5	20.7	27.9	28.8	29.35	28.65	28.2	27.6	27.4	25.6	25.3	31.5	26.2	28.2	26.1	26.6	31.9	28.1	28.3	25.8	31.5	27.6	26.4	24.4	28.4	28.9	29.8	28.2	27.2	26.6
4	29.2	29.4	28.9	27.4	28.9	27.6	27.3	29.5	26.3	26.6	31.8	28.5	29.7	27.7	29.2	27.1	31.1	26.4	31.2	28	28.1	25.6	26	27.3	26.7	27.6	28.5	29.9	29.7	30
6	28.3	28.5	27.5	30.3	29.4	28.3	28.5	27.8	27.4	28.4	28	25.5	29.7	28.7	25.7	25.8	27.3	28.8	26.3	24.6	27.8	27.43	28.3	28.4	30.5	28.1	30.03	28.8	26.9	28.8
8	29.5	27.9	27.6	29.2	29.4	29	27.3	23.3	24.3	26.3	22.5	22.8	24.1	24.7	24.3	25.7	28.3		27.1	26.9	27.9	21.6	28	24.8	28.22	24.4	26	23.6	26.24	30
10	30.2	29.6	23.9	29.7	30.1	30.3	27.2	28.13	26.4	23.2	24.9	25.1	27.9	24.5	24.65	25.1	26.3		27	28.2	20.2	27.3	27.9	26.2	25.35	27.2	30.5	25.5	26.2
12	28.5	29.6	27.6	29.9	27.7	29.3	27.2	25.8	28.2	28.6	24.9	26.9	28.7	24.2	26.5	26.2	25.7		29	28.4	23.1	25.6	28.9	28.9	26.7	29.1	28.6	28.1
14	27.6	29	29.6	30	29.9	28.4	26.4	30	27.1	27.9	26.8	27.7	24.3	27	26.4	27.8	29.3		28.9	24	30	27.6	30	26.65	23.8	29.8	29.7	27.8
16	28.7	29.8	29.3	29	28.9	31	27.3	28	29.9	30	28.1	28.9	28.2	26.8	26.7	30	28.3		31.14	28.1	30.28	30.55	27.27	23.4	30.67	30.53	25	28.7
18	30.7	32.3	27.7	29.6	28	30	28.2	29.1	30.3	26.1	28.5	27.7	29.2	30.7	27.3	29.3	27.9		29	31	24.8	31	27.4	30.5	31.1	29.2	26.5	28.9
20	31.6	30.5	30	30.3	29.6	26.8	30.2	28.5	29.2	30.8	27.2	28.76	30.3	29	28.3	28.8	30.24		31.6	31.7	25.5	29.6	28.2	29.52	30.4	29.64	27.18	29.1
22	31.9	30.7	30.5	29.14	27	30.2	30.9	28.8	26.5	28.2	29.5	29.4	28.8	24.9	30.9	30.9	28.2		28.2	29.7	28.3	30.9	30.2		29.17	30.02	27.27	29.36
24	29.2	29.6	30.6	30	30.1	31.6	30.4	28.7	30.2	26.2	30.5	28.7	25.2	31	29.4	28.3	30.6		28	29.6	29.5	27.7	30.2		30.4	29.64	25.18	28.4
26	27	30.8	32	30.8	30	30.8	28	26.5	29.4	29	27.4	28	30.8	24.2	28.2	30.2	28		28	26.3	28.3	30	28.8		29.17	30.02	27.27	29.36
28	29.3	28.2	29.6	30.1	30.4	30.8	25.4	28.5	27.8	27.7	26.9	26.3	30.1	28.6	23.7	26.9	29.4		27.1	27.3	27.9	28.5	28.7		28.9	30.69	27.27	28.5
30	30.9	31.9	30.5	30.6	30.6	28.5	27	26.9	27.4	27.6	25.4	25.3	30.14	26.9	29.5	29.9	23.76		28.5	26.9	27.7	25.6	27.7		29.36	29.45	27.36	29.26
32	30.8	32.4	30	30.5	31.8	28	28.1	27	26.3	29.6	25.4	29	29.2	27.7	30.6	25.5	29.4		28.5	29.5	28.5	28.8	26.8		29.14	29.03	26.98	29.17
34	30.7	31.6	29.9	29.8	28.6	30.8	29.5	29.1	27.5	26.5	23.9	29.1	28.7	25.5	30.8	28.9	29.5		28	30	26.2	29.8	29.6		29.55	28.79	28.88	25.65
36	32	31	30.9	31	29	30.3	25.9	27.47	26.4	27.3	29.5	27	25.9	29.8	29.5	30.3	29.6		28.7	30.7	22.1	30.1	29.9		30.4	27.93	29.17	30.4
38	31.5	31	31.8	31	31.2	28.5	25.3	29.7	27.5	27.1	26.6	29.6	27.2	30.4	29.6	28	29.2		28.9	29.4	28.2	31.1	27.6		29.36	30.4	29.64	27.84
40	32.4	30	30.9	32.1	32	28.4	30	29.9	28.3	28	27.4	26.8	26.3	28.6	30	30.4	29.5		29.9	30.2	28	26.6	29.4		28.03	29.26	30.69	29.45
42	30.7	31.8	31.6	31.5	31.9	29.1	29.9	28.5	28	30	27	29.7	27.9	30.5	31.6	28.2	29.4		30.6	30.9	30.6	27.5	29.4		30.97	29.26	29.45	29.93
44	30.7	32	33	32.27	30.3	32.1	28.12	29.13	29.7	30.04	26.64	24.6	29	31.6	28	29.7	27.4		30.87	31.33	28.26	30.33	27.51		30.88	30.02	29.45	28.6
46	32.62	31.82	32.1	30.97	29.01	30.87	28.8	31.5	25	27	27.9	32.5	29.5	30.8	26.3	27.3	28.9		30.5	29.8	30.8	27.1	27.8		31.26	30.78	28.98	31.35
48	31.6	30.6	31.8	32.2	32.2	29	25.7	26.4	27.5	26	28	27.8	29.25	28.1	30.8	25.1	29.3		29.6	29.3	31.5	29.9	28.5		30.22	30.84	30.88	29.69
50	31.1	32	27	37	31	31	24.3	23.2	26.4	23.3	27.6	29.6	29.18	28.12	16.52	32	30.6		28.8	29.7	30.4	27.8	26.1		29.93	29.45	30.12	31.07
