# Supplementary material for: In vivo self-assembled siRNA as a modality for combination therapy of ulcerative colitis
Source: Nat Commun. 2022 Sep 28;13:5700. doi: 10.1038/s41467-022-33436-0 (PMC9519883; doi:10.1038/s41467-022-33436-0)
Supplement: Supplementary file 4 — Source Data [file 41467_2022_33436_MOESM4_ESM.zip › data/s 18f.csv]

	Normal	Normal	Normal	Normal	Normal	Normal	AAV9-CMV-scrR (100)	AAV9-CMV-scrR (100)	AAV9-CMV-scrR (100)	AAV9-CMV-scrR (100)	AAV9-CMV-scrR (100)	AAV9-CMV-scrR (100)	AAV9-CMV-siRT+B+I (25)	AAV9-CMV-siRT+B+I (25)	AAV9-CMV-siRT+B+I (25)	AAV9-CMV-siRT+B+I (25)	AAV9-CMV-siRT+B+I (25)	AAV9-CMV-siRT+B+I (25)	AAV9-CMV-siRT+B+I (50)	AAV9-CMV-siRT+B+I (50)	AAV9-CMV-siRT+B+I (50)	AAV9-CMV-siRT+B+I (50)	AAV9-CMV-siRT+B+I (50)	AAV9-CMV-siRT+B+I (50)	AAV9-CMV-siRT+B+I (100)	AAV9-CMV-siRT+B+I (100)	AAV9-CMV-siRT+B+I (100)	AAV9-CMV-siRT+B+I (100)	AAV9-CMV-siRT+B+I (100)	AAV9-CMV-siRT+B+I (100)
IL-6	110.7994	194.1595	134.4685	69.88498	82.78909		450.8232	559.6218	239.6879	454.4452	413.1991		453.1006	190.8567	446.5037	234.9725	212.9869		132.7346	284.9069	141.6028	130.2139	204.5993		64.66243	142.8436	128.3223	124.9545	114.2157
IL-12p70	265.5237	222.6739	169.6874	283.2875	242.0177		313.9624	290.0464	700.6968	379.0542	422.2861		651.2307	343.9713	258.1285	430.8484	386.5355		377.473	357.3007	331.0168	410.6475	424.8631		256.5106	229.8187	269.6977	280.0791	218.5506
IL-17A	57.44772	72.74252	101.1902	50.501			191.2023	197.2954	121.1989	356.8171	351.5464		208.7464	180.0436	142.4715	220.1991	189.9415		150.8792	103.8982	300.4707	56.91774	130.8011		63.92653	79.40842	68.0952	64.57202	115.4124
