# Supplementary material for: In vivo self-assembled siRNA as a modality for combination therapy of ulcerative colitis
Source: Nat Commun. 2022 Sep 28;13:5700. doi: 10.1038/s41467-022-33436-0 (PMC9519883; doi:10.1038/s41467-022-33436-0)
Supplement: Supplementary file 4 — Source Data [file 41467_2022_33436_MOESM4_ESM.zip › data/s 19c.csv]

AAV9-CMV-scrR (100)	AAV9-CMV-siRT+B+I (25)	AAV9-CMV-siRT+B+I (50)	AAV9-CMV-siRT+B+I (100)
0.042933	0.12175	1.377715	2.043932
0.061631	0.065349	1.375898	3.531629
0.092883	0.130449	0.77457	1.240782
0.110811	1.114996	1.557137	1.156064
