# Supplementary material for: In vivo self-assembled siRNA as a modality for combination therapy of ulcerative colitis
Source: Nat Commun. 2022 Sep 28;13:5700. doi: 10.1038/s41467-022-33436-0 (PMC9519883; doi:10.1038/s41467-022-33436-0)
Supplement: Supplementary file 4 — Source Data [file 41467_2022_33436_MOESM4_ESM.zip › data/s 19d.csv]

AAV9-CMV-scrR (100)	AAV9-CMV-siRT+B+I (25)	AAV9-CMV-siRT+B+I (50)	AAV9-CMV-siRT+B+I (100)
0.076511	0.09447	0.452624	1.675006
0.042227	0.08962	0.591319	1.83192
0.058436	0.13119	0.372891	1.260828
0.087094	0.10503	0.475824	1.543724
