# Supplementary material for: In vivo self-assembled siRNA as a modality for combination therapy of ulcerative colitis
Source: Nat Commun. 2022 Sep 28;13:5700. doi: 10.1038/s41467-022-33436-0 (PMC9519883; doi:10.1038/s41467-022-33436-0)
Supplement: Supplementary file 4 — Source Data [file 41467_2022_33436_MOESM4_ESM.zip › data/s 19g.csv]

AAV9-CMV-scrR (100)	AAV9-CMV-siRT+B+I (25)	AAV9-CMV-siRT+B+I (50)	AAV9-CMV-siRT+B+I (100)
0.051929	0.444857	1.24944	1.367588
0.155563	0.545492	0.949888	1.60106
0.183824	0.590785	0.753533	1.392055
0.255226	0.41673	1.307525	2.761914
