# Supplementary material for: In vivo self-assembled siRNA as a modality for combination therapy of ulcerative colitis
Source: Nat Commun. 2022 Sep 28;13:5700. doi: 10.1038/s41467-022-33436-0 (PMC9519883; doi:10.1038/s41467-022-33436-0)
Supplement: Supplementary file 4 — Source Data [file 41467_2022_33436_MOESM4_ESM.zip › data/s 19h.csv]

AAV9-CMV-scrR (100)	AAV9-CMV-siRT+B+I (25)	AAV9-CMV-siRT+B+I (50)	AAV9-CMV-siRT+B+I (100)
1.035604	1.713896	1.602757	2.22692
0.715174	1.264697	1.289583	33.05253
0.367037	0.2764	26.68666	69.724
0.056054	0.307542	10.184	19.31393
