# Supplementary material for: In vivo self-assembled siRNA as a modality for combination therapy of ulcerative colitis
Source: Nat Commun. 2022 Sep 28;13:5700. doi: 10.1038/s41467-022-33436-0 (PMC9519883; doi:10.1038/s41467-022-33436-0)
Supplement: Supplementary file 4 — Source Data [file 41467_2022_33436_MOESM4_ESM.zip › data/s 19j.csv]

Normal	AAV9-CMV-scrR (100)	AAV9-CMV-siRT+B+I (25)	AAV9-CMV-siRT+B+I (50)	AAV9-CMV-siRT+B+I (100)
11.3345	66.62125	64.43248	61.24659	36.78684
14.48522	75.95994	46.47185	54.13481	40.48509
17.32976	102.5218	54.21005	49.99849	36.06785
37.74955	79.96533	54.53242	62.48817	44.53382
