# Supplementary material for: In vivo self-assembled siRNA as a modality for combination therapy of ulcerative colitis
Source: Nat Commun. 2022 Sep 28;13:5700. doi: 10.1038/s41467-022-33436-0 (PMC9519883; doi:10.1038/s41467-022-33436-0)
Supplement: Supplementary file 4 — Source Data [file 41467_2022_33436_MOESM4_ESM.zip › data/s 19k.csv]

Normal	AAV9-CMV-scrR (100)	AAV9-CMV-siRT+B+I (25)	AAV9-CMV-siRT+B+I (50)	AAV9-CMV-siRT+B+I (100)
0.372323789	6.318520662	6.620417768	5.744308771	1.510441945
1.834913539	5.808866845	5.78769955	4.594796978	3.912492903
0.792762672	7.25836687	4.839878177	2.830630907	4.67988154
	10.76612869	5.783943525	2.776995557	1.505833939
