# Supplementary material for: In vivo self-assembled siRNA as a modality for combination therapy of ulcerative colitis
Source: Nat Commun. 2022 Sep 28;13:5700. doi: 10.1038/s41467-022-33436-0 (PMC9519883; doi:10.1038/s41467-022-33436-0)
Supplement: Supplementary file 4 — Source Data [file 41467_2022_33436_MOESM4_ESM.zip › data/s 19l.csv]

Normal	AAV9-CMV-scrR (100)	AAV9-CMV-siRT+B+I (25)	AAV9-CMV-siRT+B+I (50)	AAV9-CMV-siRT+B+I (100)
0.457860431	3.444065622	1.222736478	1.462052966	1.206847609
2.006988214	3.012629209	2.564523451	1.717713538	1.08302832
0.535151355	2.231793444	0.965929358	0.869383663	1.374292038
	2.924527408	1.572279986	0.873109327	0.986106948
