# Supplementary material for: In vivo self-assembled siRNA as a modality for combination therapy of ulcerative colitis
Source: Nat Commun. 2022 Sep 28;13:5700. doi: 10.1038/s41467-022-33436-0 (PMC9519883; doi:10.1038/s41467-022-33436-0)
Supplement: Supplementary file 4 — Source Data [file 41467_2022_33436_MOESM4_ESM.zip › data/s 1a.csv]

Normal	CMV-scrR	CMV-siRTNF-α-1	CMV-siRTNF-α-2	CMV-siRTNF-α-3
0.59482197	6.776451	1.15711306	1.82833424	1.63640498
0.60732044	3.411792	1.17326576	2.1295223	1.93258228
0.54356702	8.818479	0.42060265	1.23159664	2.80992152
0.57855653	9.256904	0.81820249	1.09469566	2.69545689
1.72970959	10.93234	1.36654203	2.84914656	1.91923296
1.94602445	10.63339	1.39525599	2.86896394	1.86675143
