# Supplementary material for: In vivo self-assembled siRNA as a modality for combination therapy of ulcerative colitis
Source: Nat Commun. 2022 Sep 28;13:5700. doi: 10.1038/s41467-022-33436-0 (PMC9519883; doi:10.1038/s41467-022-33436-0)
Supplement: Supplementary file 4 — Source Data [file 41467_2022_33436_MOESM4_ESM.zip › data/s 1b.csv]

Normal	CMV-scrR	CMV-siRTNF-α-1	CMV-siRTNF-α-2	CMV-siRTNF-α-3
13.57956	500.1129	291.8592	397.2528	455.5233
11.45142	461.097	287.8056	359.757	428.6682
63.3375	539.1288	350.1297	344.0493	410.9337
49.6566	532.035	218.8944	414.9873	399.7863
78.0318	442.8558	231.5619	315.6741	292.8726
44.5896	489.9789	115.0209	235.6155	213.3207
