# Supplementary material for: In vivo self-assembled siRNA as a modality for combination therapy of ulcerative colitis
Source: Nat Commun. 2022 Sep 28;13:5700. doi: 10.1038/s41467-022-33436-0 (PMC9519883; doi:10.1038/s41467-022-33436-0)
Supplement: Supplementary file 4 — Source Data [file 41467_2022_33436_MOESM4_ESM.zip › data/s 1c.csv]

0	0.5	1	1.5	2	2.5
0.169422	24.80487	63.31243	237.4554	360.7920838	648.0403
0.148195	6.954165	67.69506	280.7062	463.7266	658.9751
0.06105	18.97864	25.64903	153.688	211.2093	530.1491
0.109655	1.371974	54.46105	74.84435	146.1635	471.5514
