# Supplementary material for: In vivo self-assembled siRNA as a modality for combination therapy of ulcerative colitis
Source: Nat Commun. 2022 Sep 28;13:5700. doi: 10.1038/s41467-022-33436-0 (PMC9519883; doi:10.1038/s41467-022-33436-0)
Supplement: Supplementary file 4 — Source Data [file 41467_2022_33436_MOESM4_ESM.zip › data/s 1d.csv]

0	0.5	1	1.5	2	2.5
0.002475	0.00078	0.008827	0.011157	0.029446	0.051148
0.000185	0.000434	0.003234	0.018125	0.009438	0.043267
0.001473	0.000393	0.002925	0.006316	0.020377	0.028957
0.000135	0.00023	0.001449	0.005713	0.008536	0.032555
