# Supplementary material for: In vivo self-assembled siRNA as a modality for combination therapy of ulcerative colitis
Source: Nat Commun. 2022 Sep 28;13:5700. doi: 10.1038/s41467-022-33436-0 (PMC9519883; doi:10.1038/s41467-022-33436-0)
Supplement: Supplementary file 4 — Source Data [file 41467_2022_33436_MOESM4_ESM.zip › data/s 20a.csv]

		Normal	Normal	Normal	Normal	Normal	Normal	AAV8-TBG-scrR (100)	AAV8-TBG-scrR (100)	AAV8-TBG-scrR (100)	AAV8-TBG-scrR (100)	AAV8-TBG-scrR (100)	AAV8-TBG-scrR (100)	AAV8-TBG-siRT+B+I (25)	AAV8-TBG-siRT+B+I (25)	AAV8-TBG-siRT+B+I (25)	AAV8-TBG-siRT+B+I (25)	AAV8-TBG-siRT+B+I (25)	AAV8-TBG-siRT+B+I (25)	AAV8-TBG-siRT+B+I (50)	AAV8-TBG-siRT+B+I (50)	AAV8-TBG-siRT+B+I (50)	AAV8-TBG-siRT+B+I (50)	AAV8-TBG-siRT+B+I (50)	AAV8-TBG-siRT+B+I (50)	AAV8-TBG-siRT+B+I (100)	AAV8-TBG-siRT+B+I (100)	AAV8-TBG-siRT+B+I (100)	AAV8-TBG-siRT+B+I (100)	AAV8-TBG-siRT+B+I (100)	AAV8-TBG-siRT+B+I (100)
0		845	1460	1580	1530	1490	1530	1660	1430	1600	1920	1130	1600	1600	1260	1380	1710	952	1220	1750	1570	1840	1910	1970	1270	1610	1970	1930	1660	1300	2050
2		758	1290	889	1120	1370	1460	8.1e+007	8.87e+007	5.28e+007	2.89e+007	1.61e+007	1.16e+007	7540000	1.25e+007	1.97e+007	2.34e+007	2.7e+007	2.17e+007	3.26e+007	3.48e+007	3.25e+007	2.53e+007	1.32e+007	2.88e+007	6.14e+007	2.87e+007	4.09e+007	3.02e+007	2810000	3.52e+007
4		23600	94000	101000	101000	101000	106000	5.17e+007	6.63e+007	4.78e+007	1.53e+008	3.45e+007	6.24e+007	2.78e+007	1.59e+007	5850000	3890000	4970000	8870000	2.86e+007	2.17e+007	2.1e+007	2.13e+007	1.86e+007	1.58e+007	1.2e+008	6.21e+007	1.2e+008	1.05e+008	9.04e+007	9.44e+007
7		27500	31300	31000	32900	34500	34900	3.89e+007	4.95e+007	5.12e+007	3.01e+007	6.11e+007	1.46e+008	1.49e+007	1.06e+007	3.04e+007	1.75e+007	1.57e+007	1.19e+007	4.59e+007	2.79e+007	4.18e+007	2.44e+007	7.17e+007	2.5e+007	9.04e+007	1.39e+008	1.48e+008	1.93e+008	4.8e+007	5.24e+007
