# Supplementary material for: In vivo self-assembled siRNA as a modality for combination therapy of ulcerative colitis
Source: Nat Commun. 2022 Sep 28;13:5700. doi: 10.1038/s41467-022-33436-0 (PMC9519883; doi:10.1038/s41467-022-33436-0)
Supplement: Supplementary file 4 — Source Data [file 41467_2022_33436_MOESM4_ESM.zip › data/s 20c.csv]

Normal	AAV8-TBG-scrR (100)	AAV8-TBG-siRT+B+I (25)	AAV8-TBG-siRT+B+I (50)	AAV8-TBG-siRT+B+I (100)	IFX
10	5.9	6.3	6.3	6.5	5.9
10.1	6.3	6	7.2	7.5	7
10	6	5.9	6.3	7.8	8.5
10	5.5	7	6.5	7	8.5
10.3	5.6	6.3	6.5	6.2	8.8
