# Supplementary material for: In vivo self-assembled siRNA as a modality for combination therapy of ulcerative colitis
Source: Nat Commun. 2022 Sep 28;13:5700. doi: 10.1038/s41467-022-33436-0 (PMC9519883; doi:10.1038/s41467-022-33436-0)
Supplement: Supplementary file 4 — Source Data [file 41467_2022_33436_MOESM4_ESM.zip › data/s 20d.csv]

	Normal	Normal	Normal	Normal	Normal	AAV8-TBG-scrR (100)	AAV8-TBG-scrR (100)	AAV8-TBG-scrR (100)	AAV8-TBG-scrR (100)	AAV8-TBG-scrR (100)	AAV8-TBG-siRT+B+I (25)	AAV8-TBG-siRT+B+I (25)	AAV8-TBG-siRT+B+I (25)	AAV8-TBG-siRT+B+I (25)	AAV8-TBG-siRT+B+I (25)	AAV8-TBG-siRT+B+I (50)	AAV8-TBG-siRT+B+I (50)	AAV8-TBG-siRT+B+I (50)	AAV8-TBG-siRT+B+I (50)	AAV8-TBG-siRT+B+I (50)	AAV8-TBG-siRT+B+I (100)	AAV8-TBG-siRT+B+I (100)	AAV8-TBG-siRT+B+I (100)	AAV8-TBG-siRT+B+I (100)	AAV8-TBG-siRT+B+I (100)	IFX	IFX	IFX	IFX	IFX
IL-17A	93.00877	44.17117	84.15107	53.92178	91.76241	151.9871	172.9311	205.9076	219.6932	155.2306	111.2807	146.665	110.3042	106.1783	115.7995	121.5816	133.0543	136.1949	93.60551	1.225816	73.37384	114.4287	102.8711	115.7325	119.0096	87.71869	113.2861	87.38958	93.70332	47.70594
IL-12p70	1772.717	898.2239	2431.495	1269.799	1771.329	11011.3	5968.988	5108.866	4129.552	1816.974	2511.13	3435.87	2060.685	1694.376	2642.58	2752.727	4155.893	4261.63	2877.796	3457.522	2056.584	2663.927	2891.158	2218.003	2180.19	2888.015	2704.809	4550.017	3148.145	2859.904
