# Supplementary material for: In vivo self-assembled siRNA as a modality for combination therapy of ulcerative colitis
Source: Nat Commun. 2022 Sep 28;13:5700. doi: 10.1038/s41467-022-33436-0 (PMC9519883; doi:10.1038/s41467-022-33436-0)
Supplement: Supplementary file 4 — Source Data [file 41467_2022_33436_MOESM4_ESM.zip › data/s 21c.csv]

AAV8-TBG-scrR (100)	AAV8-TBG-siRT+B+I (25)	AAV8-TBG-siRT+B+I (50)	AAV8-TBG-siRT+B+I (100)
0	1.56433e-008	1.44172e-007	5.77761e-007
0	0	1.59008e-007	7.91014e-007
0	0	0	1.74647e-007
0	0	0	1.59008e-007
0	0	0	3.46759e-007
	0	0	4.90431e-007
