# Supplementary material for: In vivo self-assembled siRNA as a modality for combination therapy of ulcerative colitis
Source: Nat Commun. 2022 Sep 28;13:5700. doi: 10.1038/s41467-022-33436-0 (PMC9519883; doi:10.1038/s41467-022-33436-0)
Supplement: Supplementary file 4 — Source Data [file 41467_2022_33436_MOESM4_ESM.zip › data/s 21e.csv]

Normal	AAV8-TBG-scrR (100)	AAV8-TBG-siRT+B+I (25)	AAV8-TBG-siRT+B+I (50)	AAV8-TBG-siRT+B+I (100)	IFX
0.6605236	9.6577157	4.382281	2.2841889	0.1857819	2.6976104
1.0011665	9.4589628	3.8682526	2.3977512	0.8655458	3.0349694
1.4556686	13.376993	6.8290362	6.924366	1.1742031	7.2184145
0.4670607	13.376993	6.7350189	5.3209432	0.8131999	6.6422959
1.5070027	14.238073	17.897448	0.3820099	1.8425222	4.382281
0.9085778	10.350883	13.563729	0.4703094	1.7921383	5.3952208
