# Supplementary material for: In vivo self-assembled siRNA as a modality for combination therapy of ulcerative colitis
Source: Nat Commun. 2022 Sep 28;13:5700. doi: 10.1038/s41467-022-33436-0 (PMC9519883; doi:10.1038/s41467-022-33436-0)
Supplement: Supplementary file 4 — Source Data [file 41467_2022_33436_MOESM4_ESM.zip › data/s 21f.csv]

Normal	AAV8-TBG-scrR (100)	AAV8-TBG-siRT+B+I (25)	AAV8-TBG-siRT+B+I (50)	AAV8-TBG-siRT+B+I (100)	IFX
0.9934695	64.469618	38.600498	15.785713	2.809956	39.411576
1.2662371	52.003886	34.548413	27.484523	3.0749172	45.272013
0.5287096	42.240281	7.4155183	23.761394	20.685494	16.801842
0.5435737	42.240281	9.129574	13.934096	8.6371033	11.318003
1.3108908	45.272013	18.007769	5.4284772	13.553068	26.548299
1.3571193	56.907525	16.918709	5.0299621	17.036387	22.479648
