# Supplementary material for: In vivo self-assembled siRNA as a modality for combination therapy of ulcerative colitis
Source: Nat Commun. 2022 Sep 28;13:5700. doi: 10.1038/s41467-022-33436-0 (PMC9519883; doi:10.1038/s41467-022-33436-0)
Supplement: Supplementary file 4 — Source Data [file 41467_2022_33436_MOESM4_ESM.zip › data/s 22e.csv]

AAV8-TBG-scrR (100)	AAV8-TBG-siRT+B+I (25)	AAV8-TBG-siRT+B+I (50)	AAV8-TBG-siRT+B+I (100)
19.3	11.5	16.2	7.08
23.9	13.3	11.4	10.7
27.7	26	16.2	15.9
17.2	17.5	10.6	10.6
15.9	11.9	10.4	6.01
