# Supplementary material for: In vivo self-assembled siRNA as a modality for combination therapy of ulcerative colitis
Source: Nat Commun. 2022 Sep 28;13:5700. doi: 10.1038/s41467-022-33436-0 (PMC9519883; doi:10.1038/s41467-022-33436-0)
Supplement: Supplementary file 4 — Source Data [file 41467_2022_33436_MOESM4_ESM.zip › data/s 24a.csv]

Normal	AAV8-TBG-scrR (100)	AAV8-TBG-siRT+B+I (25)	AAV8-TBG-siRT+B+I (50)	AAV8-TBG-siRT+B+I (100)
41.625	57.255	21.551	28.031	43.356
29.974	57.56	30.791	50.006	22.009
30.293	49.989	48.913	53.268	56.96
30.976	31.051	21.679	53.023	56.997
38.829	44.672	41.587	41.727	59.762
