# Supplementary material for: In vivo self-assembled siRNA as a modality for combination therapy of ulcerative colitis
Source: Nat Commun. 2022 Sep 28;13:5700. doi: 10.1038/s41467-022-33436-0 (PMC9519883; doi:10.1038/s41467-022-33436-0)
Supplement: Supplementary file 4 — Source Data [file 41467_2022_33436_MOESM4_ESM.zip › data/s 24b.csv]

Normal	AAV8-TBG-scrR (100)	AAV8-TBG-siRT+B+I (25)	AAV8-TBG-siRT+B+I (50)	AAV8-TBG-siRT+B+I (100)
110.439	79.131	72.756	72.397	118.128
113.36	79.272	95.267	87.451	104.265
112.482	157.403	90.923	89.674	82.211
112.102	152.167	179.626	111.332	112.444
60.548	159.357	177.038	105.537	153.786
