# Supplementary material for: In vivo self-assembled siRNA as a modality for combination therapy of ulcerative colitis
Source: Nat Commun. 2022 Sep 28;13:5700. doi: 10.1038/s41467-022-33436-0 (PMC9519883; doi:10.1038/s41467-022-33436-0)
Supplement: Supplementary file 4 — Source Data [file 41467_2022_33436_MOESM4_ESM.zip › data/s 24d.csv]

Normal	AAV8-TBG-scrR (100)	AAV8-TBG-siRT+B+I (25)	AAV8-TBG-siRT+B+I (50)	AAV8-TBG-siRT+B+I (100)
33.166	38.343	32.998	48.891	24.063
29.128	38.797	22.7	34.227	46.197
32.928	26.264	24.357	34.387	34.342
28.006	26.676	36.044	23.859	40.051
27.905	28.7	30.579	23.996	18.446
30.227	31.75592	29.3356	33.07192	32.62
