# Supplementary material for: In vivo self-assembled siRNA as a modality for combination therapy of ulcerative colitis
Source: Nat Commun. 2022 Sep 28;13:5700. doi: 10.1038/s41467-022-33436-0 (PMC9519883; doi:10.1038/s41467-022-33436-0)
Supplement: Supplementary file 4 — Source Data [file 41467_2022_33436_MOESM4_ESM.zip › data/s 24e.csv]

Normal	AAV8-TBG-scrR (100)	AAV8-TBG-siRT+B+I (25)	AAV8-TBG-siRT+B+I (50)	AAV8-TBG-siRT+B+I (100)
246.32	108.9	135.879	160.013	224.76
293.28	216.3	262.411	160.517	274.614
210.08	247.61	254.548	259.383	307.264
203.88	275.3	274.862	254.6	190.216
149.2	271.379	237.72	210.8	177.792
