# Supplementary material for: In vivo self-assembled siRNA as a modality for combination therapy of ulcerative colitis
Source: Nat Commun. 2022 Sep 28;13:5700. doi: 10.1038/s41467-022-33436-0 (PMC9519883; doi:10.1038/s41467-022-33436-0)
Supplement: Supplementary file 4 — Source Data [file 41467_2022_33436_MOESM4_ESM.zip › data/s 5a.csv]

Normal	CMV-scrR (20)	CMV-siRTNF-α (0.5)	CMV-siRTNF-α (5)	CMV-siRTNF-α (20)	IFX (20)
9.4	5.4	6.5	6.2	8.8	7.8
9.2	6.5	7.8	7	7.2	7.2
9.6	7	7.7	8.5	8.7	7
9	6.3	6.2	8.4	9.3	7.3
9.1	5	6.8	7.716667	8.4	8
