# Supplementary material for: In vivo self-assembled siRNA as a modality for combination therapy of ulcerative colitis
Source: Nat Commun. 2022 Sep 28;13:5700. doi: 10.1038/s41467-022-33436-0 (PMC9519883; doi:10.1038/s41467-022-33436-0)
Supplement: Supplementary file 4 — Source Data [file 41467_2022_33436_MOESM4_ESM.zip › data/s 5c.csv]

	Normal	Normal	Normal	Normal	Normal	CMV-scrR (20)	CMV-scrR (20)	CMV-scrR (20)	CMV-scrR (20)	CMV-scrR (20)	CMV-siRTNF-α (0.5)	CMV-siRTNF-α (0.5)	CMV-siRTNF-α (0.5)	CMV-siRTNF-α (0.5)	CMV-siRTNF-α (0.5)	CMV-siRTNF-α (5)	CMV-siRTNF-α (5)	CMV-siRTNF-α (5)	CMV-siRTNF-α (5)	CMV-siRTNF-α (5)	CMV-siRTNF-α (20)	CMV-siRTNF-α (20)	CMV-siRTNF-α (20)	CMV-siRTNF-α (20)	CMV-siRTNF-α (20)	IFX (20)	IFX (20)	IFX (20)	IFX (20)	IFX (20)
IL-6	10.241	5.421	7.96	6.957		66.653	50.237	45.879	48.408	63.325	59.742	40.587	48.741	46.024	49.925	4.633	20.466	15.874	5.288	16.507	14.459	15.127	4.404	11.96	8.812	18.782	20.777	14.287	17.171	19.828
IL-12p70	125.867	132.13	132.504	127.131		1915.74	1418.607	1773	1462.957	1681.814	1154	1265.856	1359.473	1262.38	1288.512	1055.753	1127.847	1166.095	1091.228	1131.376	844.675	741.123	661.252	687.4	802.699	729.264	1065.705	1310.808	1004.088	948.362
IL-23	82.843	62.563	81.97	68.247		346.473	263.271	392.82	272.763	298.956	357.624	316.817	294.619	350.101	340.497	245.489	248.809	334.51	261.406	247.883	263.204	218.421	202.929	227.497	231.567	272.848	281.483	264.967	273.543	278.464
