# Supplementary material for: In vivo self-assembled siRNA as a modality for combination therapy of ulcerative colitis
Source: Nat Commun. 2022 Sep 28;13:5700. doi: 10.1038/s41467-022-33436-0 (PMC9519883; doi:10.1038/s41467-022-33436-0)
Supplement: Supplementary file 4 — Source Data [file 41467_2022_33436_MOESM4_ESM.zip › data/s 5d.csv]

Normal	CMV-scrR (20)	CMV-siRTNF-α (0.5)	CMV-siRTNF-α (5)	CMV-siRTNF-α (20)	IFX (20)
1.2525	1.387	2.1545	1.475	1.1465	0.8155
1.9055	2.0685	1.291	1.7495	1.421	1.1815
0.907	1.672	1.85	0.9875	0.8975	1.827
0.724	2.1185	1.732	1.5335	0.792	1.8615
