# Supplementary material for: In vivo self-assembled siRNA as a modality for combination therapy of ulcerative colitis
Source: Nat Commun. 2022 Sep 28;13:5700. doi: 10.1038/s41467-022-33436-0 (PMC9519883; doi:10.1038/s41467-022-33436-0)
Supplement: Supplementary file 4 — Source Data [file 41467_2022_33436_MOESM4_ESM.zip › data/s 5g.csv]

CMV-scrR (20)	CMV-siRTNF-α (20)
34.40317	25.6415
24.81949	10.64862
50.76685	12.27283
22.17961	20.9036
29.38466	21.20583
36.13449	16.91734
