# Supplementary material for: In vivo self-assembled siRNA as a modality for combination therapy of ulcerative colitis
Source: Nat Commun. 2022 Sep 28;13:5700. doi: 10.1038/s41467-022-33436-0 (PMC9519883; doi:10.1038/s41467-022-33436-0)
Supplement: Supplementary file 4 — Source Data [file 41467_2022_33436_MOESM4_ESM.zip › data/s 5h.csv]

CMV-scrR (20)	CMV-siRTNF-α (20)
367.855	182.0883
452.429	264.1954
360.3748	137.3821
446.8165	168.2536
445.4421	177.6392
478.1577	133.6724
