# Supplementary material for: In vivo self-assembled siRNA as a modality for combination therapy of ulcerative colitis
Source: Nat Commun. 2022 Sep 28;13:5700. doi: 10.1038/s41467-022-33436-0 (PMC9519883; doi:10.1038/s41467-022-33436-0)
Supplement: Supplementary file 4 — Source Data [file 41467_2022_33436_MOESM4_ESM.zip › data/s 5i.csv]

CMV-scrR (20)	CMV-siRTNF-α (20)
179.0564	22.56053
67.85261	27.09191
85.43793	37.07058
84.792	42.18226
151.8271	25.49882
78.90067	26.84106
