# Supplementary material for: In vivo self-assembled siRNA as a modality for combination therapy of ulcerative colitis
Source: Nat Commun. 2022 Sep 28;13:5700. doi: 10.1038/s41467-022-33436-0 (PMC9519883; doi:10.1038/s41467-022-33436-0)
Supplement: Supplementary file 4 — Source Data [file 41467_2022_33436_MOESM4_ESM.zip › data/s 5j.csv]

CMV-scrR (20)	CMV-siRTNF-α (20)
52.73203	110.0573
71.37751	119.6272
63.82239	93.73366
23.90512	101.5032
64.05948	98.703
60.94187	104.2135
