# Supplementary material for: In vivo self-assembled siRNA as a modality for combination therapy of ulcerative colitis
Source: Nat Commun. 2022 Sep 28;13:5700. doi: 10.1038/s41467-022-33436-0 (PMC9519883; doi:10.1038/s41467-022-33436-0)
Supplement: Supplementary file 4 — Source Data [file 41467_2022_33436_MOESM4_ESM.zip › data/s 5k.csv]

CMV-scrR (20)	CMV-siRTNF-α (20)
258.9562	419.0792
222.2194	438.5921
318.9712	520.5745
313.0547	278.6826
114.6581	347.9593
69.0467	525.0691
