# Supplementary material for: In vivo self-assembled siRNA as a modality for combination therapy of ulcerative colitis
Source: Nat Commun. 2022 Sep 28;13:5700. doi: 10.1038/s41467-022-33436-0 (PMC9519883; doi:10.1038/s41467-022-33436-0)
Supplement: Supplementary file 4 — Source Data [file 41467_2022_33436_MOESM4_ESM.zip › data/s 6b.csv]

	Normal	Normal	Normal	Normal	Normal	Normal	Normal	Normal	Normal	Normal	CMV-scrR (20)	CMV-scrR (20)	CMV-scrR (20)	CMV-scrR (20)	CMV-scrR (20)	CMV-scrR (20)	CMV-scrR (20)	CMV-scrR (20)	CMV-scrR (20)	CMV-scrR (20)	CMV-siRTNF-α (5)	CMV-siRTNF-α (5)	CMV-siRTNF-α (5)	CMV-siRTNF-α (5)	CMV-siRTNF-α (5)	CMV-siRTNF-α (5)	CMV-siRTNF-α (5)	CMV-siRTNF-α (5)	CMV-siRTNF-α (5)	CMV-siRTNF-α (5)	CMV-siRTNF-α (20)	CMV-siRTNF-α (20)	CMV-siRTNF-α (20)	CMV-siRTNF-α (20)	CMV-siRTNF-α (20)	CMV-siRTNF-α (20)	CMV-siRTNF-α (20)	CMV-siRTNF-α (20)	CMV-siRTNF-α (20)	CMV-siRTNF-α (20)	CMV-siRTNF-α (0.5)	CMV-siRTNF-α (0.5)	CMV-siRTNF-α (0.5)	CMV-siRTNF-α (0.5)	CMV-siRTNF-α (0.5)	CMV-siRTNF-α (0.5)	CMV-siRTNF-α (0.5)	CMV-siRTNF-α (0.5)	CMV-siRTNF-α (0.5)
0	17.5	18.5	17.8	19.1	16.9	19.8	18.5				18.99	20.18	19.18	19.2	18.14	19.9	19.1	18.5	19.26	19.39	18.35	18.6	18.9	17.73	18.23	18.41	18.97	19.1	18.05	17.15	17.56	18.16	19.5	19.24	19.28	18.2	18.27	19.1	19.5	18.62	19.62	17.8	18.86	19.68	19.07	18.72	18.8	19.05	19.45
1	18.5	18.2	19.79	19.2	19.63	19.27	18.53				18.99	20.18	19.18	18.65	18.14	19.9	18.86	17.78	19.26	19.39	18.35	18.6	17.1	17.73	18.23	18.41	18.97	17.26	18.05	17.15	17.56	18.16	20.72	19.24	19.28	17.6	18.27	19.1	20.89	18.62	19.62	16.35	18.86	19.68	19.07	18.72	20.16	19.05	19.45
2	21.3	19.6	20	20.8	19	19	20				17.3	20	17.1	17.8	18.5	17	18.2	17.8	17.6	18.2	18.2	16.4	18.2	17.6	16.3	18.1	16.5	17.8	17.5	16.7	19	17.8	16.5	16.3	18.5	18.6	18.6	19.5	16.8		17.7	15.5	18	18.2	17.7	17.7	17.9	18.9	18.3
3	19.5	20	19.9	21.5	21.5	20.8	19.5				16.8	16.6	20.7	16.6	17.8	17.3	16.1	16.5	18.3	17.6	15.3	16.9	20	16.8	20.1	16.3	16.3	18.5	17.2	17.6	18.3	15.9	16.9	16.9	20	18.8	19.5	19.8	16.5		16.9	17.1	17.7	19.8	16.6	14.9	17	17.6
4	19.4	20	21.6	19.3	21.2	20	20.6				15.1	21.5	16.4	15.6	15.9	18.1	18.2	15.6	18.7	16.2	16.5	15.8	20	18.1	19.2	15.1	16.3	20.5	16.2	20	18.4	16.9	15.3	19.1	20	20.8	19.8	18	20.4		16.2	20.7	18.9	17.4	17.4	16.6	17	14
5	20.11	18.99	19.31	19.36	21.41	19.74	21.36				14.44	20.64	20.52	22.21	19.57	16.03	18.03	16.43	16.2	17.48	15.55	18.49	21.37	20.66	20.24	18.92	15.59	20.58	18.77	15.54	15.86	16.99	21.47	19.59	19.84	21	20.78	20.97	19.41		21.06	21.81	18.51	15.84	19.26	19.18	13.87	19.23
6	19.33	20.73	21.97	21.82	19.4	20.31	19.74				21.57	20.38	20.49	13.76	17.46	17.3	17.05	16.15	17.52	19.36	18.79	21.19	15.89	20.5	16.74	14.71	16.63	20.44	19.02	20.17	21.04	15.79	18.16	19.41	20.95	19.21	20.27	21	19.43		19.95	20.97	15.59	18.9	18.98	19.5	20.55	13.87
7	20.48	18.98	18.72	21.19	18.61	19.77	21.55				18.66	19.09	20.45	13.78	20.83	20.04	18.98	19.83	18.68	19.61	18.51	17.19	21.3	17.88	20.22	20.1	20.84	14.96	19.43		20.08	21.74	17.56	19.79	19.74	21.45	19.73	21.25	21.16		20.32	13.75	20.44	18.74	15.21	19.85	20.86	20.33
[truncated: 11 more columns]
