# Supplementary material for: In vivo self-assembled siRNA as a modality for combination therapy of ulcerative colitis
Source: Nat Commun. 2022 Sep 28;13:5700. doi: 10.1038/s41467-022-33436-0 (PMC9519883; doi:10.1038/s41467-022-33436-0)
Supplement: Supplementary file 4 — Source Data [file 41467_2022_33436_MOESM4_ESM.zip › data/s 6e.csv]

Normal	CMV-scrR (20)	CMV-siRTNF-α (0.5)	CMV-siRTNF-α (5)	CMV-siRTNF-α (20)	IFX (20)
7.5	7.5	7.6	7.8	8.6	8
8.3	7.5	7	8.1	8.4	7.4
9	7.5	7.4	8.4	8.5	7.8
8	7.2	7.6	8.8	9.2	8.4
8.7	7	7.2	8.3	8.9	8.5
8.3	7.2	7.2	8	8.72	8.2
