# Supplementary material for: In vivo self-assembled siRNA as a modality for combination therapy of ulcerative colitis
Source: Nat Commun. 2022 Sep 28;13:5700. doi: 10.1038/s41467-022-33436-0 (PMC9519883; doi:10.1038/s41467-022-33436-0)
Supplement: Supplementary file 4 — Source Data [file 41467_2022_33436_MOESM4_ESM.zip › data/s 6g.csv]

Normal	CMV-scrR (20)	CMV-siRTNF-α (0.5)	CMV-siRTNF-α (5)	CMV-siRTNF-α (20)	IFX (20)
99.12	372.4	280	276	260	100.741
68.68	343.2	292	256	154.534	156.031
52.8	405.2	260	248	248	248.241
139.2	278.8	324	356	208	142.157
	356	332	288	56.741	112.87
	297.6	456.123	178.471	120.47	87.748
