# Supplementary material for: In vivo self-assembled siRNA as a modality for combination therapy of ulcerative colitis
Source: Nat Commun. 2022 Sep 28;13:5700. doi: 10.1038/s41467-022-33436-0 (PMC9519883; doi:10.1038/s41467-022-33436-0)
Supplement: Supplementary file 4 — Source Data [file 41467_2022_33436_MOESM4_ESM.zip › data/s 7a.csv]

Normal	CMV-scrR	CMV-siRTNF-α	IFX
9.4	6	8.3	6.4
9.2	5.5	8.8	7.6
9.6	5.3	8.7	8.4
9	5.6	7	6.9
9.8	5.6	7.8	6.2
9.1	6.5	8.8	7.4
