# Supplementary material for: In vivo self-assembled siRNA as a modality for combination therapy of ulcerative colitis
Source: Nat Commun. 2022 Sep 28;13:5700. doi: 10.1038/s41467-022-33436-0 (PMC9519883; doi:10.1038/s41467-022-33436-0)
Supplement: Supplementary file 4 — Source Data [file 41467_2022_33436_MOESM4_ESM.zip › data/s 7b.csv]

Normal	CMV-scrR	CMV-siRTNF-α	IFX
0.907	5.531	1.425	1.582
0.724	2.136	1.159	1.513
0.731	3.902	1.05	1.679
	8.574	1.211333	1.591333
