# Supplementary material for: In vivo self-assembled siRNA as a modality for combination therapy of ulcerative colitis
Source: Nat Commun. 2022 Sep 28;13:5700. doi: 10.1038/s41467-022-33436-0 (PMC9519883; doi:10.1038/s41467-022-33436-0)
Supplement: Supplementary file 4 — Source Data [file 41467_2022_33436_MOESM4_ESM.zip › data/s 8b.csv]

PBS	CMV-scrR	CMV-siRTNF-α	CMV-siRT+B+I
53.101	19.9	52.864	30.058
56.054	68.503	48.881	65.389
56.084	66.345	49.058	54.738
43.744	56.125	53.329	30.403
39.989	52.561	54.303	65.411
