# Supplementary material for: In vivo self-assembled siRNA as a modality for combination therapy of ulcerative colitis
Source: Nat Commun. 2022 Sep 28;13:5700. doi: 10.1038/s41467-022-33436-0 (PMC9519883; doi:10.1038/s41467-022-33436-0)
Supplement: Supplementary file 4 — Source Data [file 41467_2022_33436_MOESM4_ESM.zip › data/s 8c.csv]

PBS	CMV-scrR	CMV-siRTNF-α	CMV-siRT+B+I
173.105	120.737	153.071	105.596
118.047	79.731	123.728	109.977
105.989	108.582	125.241	120.895
107.455	109.172	109.026	106.373
99.763	150.753	120.758	110.687
