# Supplementary material for: In vivo self-assembled siRNA as a modality for combination therapy of ulcerative colitis
Source: Nat Commun. 2022 Sep 28;13:5700. doi: 10.1038/s41467-022-33436-0 (PMC9519883; doi:10.1038/s41467-022-33436-0)
Supplement: Supplementary file 4 — Source Data [file 41467_2022_33436_MOESM4_ESM.zip › data/s 8d.csv]

PBS	CMV-scrR	CMV-siRTNF-α	CMV-siRT+B+I
18.448	18.349	44.295	23.382
19.737	28.889	21.172	27.514
25.821	28.699	20.67	33.88
38.464	47.707	23.013	33.636
37.546	43.681	23.438	28.312
