# Supplementary material for: In vivo self-assembled siRNA as a modality for combination therapy of ulcerative colitis
Source: Nat Commun. 2022 Sep 28;13:5700. doi: 10.1038/s41467-022-33436-0 (PMC9519883; doi:10.1038/s41467-022-33436-0)
Supplement: Supplementary file 4 — Source Data [file 41467_2022_33436_MOESM4_ESM.zip › data/s 8e.csv]

PBS	CMV-scrR	CMV-siRTNF-α	CMV-siRT+B+I
46.032	49.333	40.348	43.016
50.148	37.243	48.49	41.938
44.01	41.866	48.56	41.313
26.855	46.396	41.877	45.392
38.475	41.314	38.685	42.394
