# Supplementary material for: In vivo self-assembled siRNA as a modality for combination therapy of ulcerative colitis
Source: Nat Commun. 2022 Sep 28;13:5700. doi: 10.1038/s41467-022-33436-0 (PMC9519883; doi:10.1038/s41467-022-33436-0)
Supplement: Supplementary file 4 — Source Data [file 41467_2022_33436_MOESM4_ESM.zip › data/s 8f.csv]

PBS	CMV-scrR	CMV-siRTNF-α	CMV-siRT+B+I
325.7	167.15	185.8	176.2
216.3	226.02	222.7	189.9
86.7	230.02	137.8	244.179
233.64	176.6	166.9	176.276
170.45	259.5	244	190.878
