# Supplementary material for: In vivo self-assembled siRNA as a modality for combination therapy of ulcerative colitis
Source: Nat Commun. 2022 Sep 28;13:5700. doi: 10.1038/s41467-022-33436-0 (PMC9519883; doi:10.1038/s41467-022-33436-0)
Supplement: Supplementary file 4 — Source Data [file 41467_2022_33436_MOESM4_ESM.zip › data/s 8g.csv]

PBS	CMV-scrR	CMV-siRTNF-α	CMV-siRT+B+I
22.159	20.96	30.076	26.174
27.579	20.708	21.529	19.374
27.68	21.335	21.14	24.071
15.67	26.218	24.181	26.821
24.509	29.012	23.962	20.228
