# Supplementary material for: In vivo self-assembled siRNA as a modality for combination therapy of ulcerative colitis
Source: Nat Commun. 2022 Sep 28;13:5700. doi: 10.1038/s41467-022-33436-0 (PMC9519883; doi:10.1038/s41467-022-33436-0)
Supplement: Supplementary file 4 — Source Data [file 41467_2022_33436_MOESM4_ESM.zip › data/s 9b.csv]

	Normal	Normal	Normal	Normal	Normal	Normal	Normal	Normal	CMV-scrR	CMV-scrR	CMV-scrR	CMV-scrR	CMV-scrR	CMV-scrR	CMV-scrR	CMV-scrR	CMV-siRTNF-α	CMV-siRTNF-α	CMV-siRTNF-α	CMV-siRTNF-α	CMV-siRTNF-α	CMV-siRTNF-α	CMV-siRTNF-α	CMV-siRTNF-α	IFX	IFX	IFX	IFX	IFX	IFX	IFX	IFX
0	22.04	20.14	22.62	20.38	20.04	21.21			18.25	19.87	18.58	18.44	20.15	19.11	20.46	20.34	19.62	18.81	20.95	20.72	18.03	19.04	19.43	19.33	20.11	21.14	20.62	18.49	19.43	21.72	19.24	20.63
1	22.59	21.89	22.44	20.84	20.04	23.57			17.47	19.57	18.05	18.01	19.55	18.5	20.05	19.49	19.8	17.69	20.54	22.13	19.07	19.25	19.78	17.75	20.02	20.35	19.4	19.6	18.74	21.35	17.95	19.42
2	20.14	22.23	23.07	21.09	23.08	23.46			17.29	21.19	17.1	17.6	19.48	18.43	20.51	19.15	20.74	18.03	22.21	23.13	16.52	19.96	21.23	16.98	21.31	22.72	23.95	21.25	17.6	22.16	17.92	20.76
3	24.01	21.9	22.89	20.85	23.6	23.67			17.72	21.4	17.62	18.84	20.6	18.48	22.38	20.9	21.32	19.85	22.82	23.04	16.14	22.16	22.56	19.52	21.31	23.57	23.87	21.17	17.95	20.05	18.98	20
4	24.7	22.18	22.92	21.33	24.78	24.28			19.31	21.87	20.44	20.36	21.59	20.29	23.36	22.1	21.53	20.83	22.96	22.64	18.51	22.4	22.6	20.71	21.68	24.41	24.11	22.58	19.56	22.4	19.89	21.55
5	24.38	22.35	22.64	21.2	24.27	23.91			20.36	21.78	20.68	20.74	22.45	20.7	23.21	21.64	21.43	21.25	23.49	22.81	19.42	22.85	22.48	21.22	21.55	24.12	24.14	22.55	20.74	22.91	20.35	22.35
6	24.33	22.04	22.47	21.08	24.28	24.08			20.57	22.24	21.43	21.33	22.46	20.81	23.52	20.86	21.43	21.54	23.52	22.977	20.1	23.59	22.64	21.88	22.36	24.79	24.16	22.96	21.05	23.18	20.51	22.25
7	23.9	22.69	22.31	20.64	23.94	23.41			20.18	22.46	22.16	21.4	22.38	21.46	23.82	22.29	21.4	22.03	23.8	22.7	20.86	23.35	23.12	22.5	22.21	24.5	24.26	22.78	21.66	23.26	20.69	22.14
8	24.48	22.8	23.74	21.13	24.48	23.81			19.91	19.84	22.07	20.64	19.19	21.8	21.09	20.3	19.07	21.01	20.31	20.51	20.97	19.74	21.6	20.49	20.41	22.5	22.6	21.21	19.66	21.98	19.6	20.62
9	24.98	23.1	23.35	21.63	24.75	24.02			18.39	19.48	21.59	20.8	18.85	22.06	21.09	19.49	21.04	20.61	21.66	20.28	21.72	20.29	22.17	21.47	21.05	22.08	22.6	21.18	20.93	22.51	18.88	20.99
10	23.9	22.92	22.64	21.6	24.38	23.75			17.07	19.8	21.58	21.24	20.49	22.61	21.7	18.68	21.05	21.77	22.97	21.78	22.91	21.68	22.77	22.68	21.55	22.02	22.84	22.02	20.59	22.08	18.56	20.89
11	24.28	22.52	22.68	21.52	24.49	24.08			15.91	20.97	22.18	22.52	20.89	23.01	22.42	19.15	21.28	22.01	23.68	21.61	23.18	21.92	22.84	22.6	22.41	22.45	23.64	22.95	21.14	22.88	20.07	21.84
12	24.6	22.45	22.8	21.67	24.4	23.8			17	21.6	23	22.7	21.5	23.1	22.5	20.6	21.4	21.8	22.4	21.2	22.5	21.4	22.9	22.8	22.6	23.2	23.5	22.5	21	23	20.5	22
13	24.92	22.72	22.77	21.48	24.99	23.84			18.07	21.18	22.92	22.6	21.45	23.17	22.48	20.83	21.85	22.39	23.02	21.86	23.28	22.22	23.06	23.39	12.81	22.92	23.2	22.53	21.58	23.63	20.99	22.31
14	24.53	22.22	22.59	21.99	24.31	24.06			19.25	21.15	22.65	22.06	20.97	22.47	21.99	20.5	21.59	21.99	22.98	21.84	23.4	22.33	22.68	23.17	21.79	22.77	22.84	22.75	21.11	23.08	21.05	22.3
15	24.41	21.89	23.05	22.41	23.9	24.52			19.7	19.37	20.92	20.71	19.49	21.08	20.77	19.24	19.64	20.88	21.02	20.2	21.55	20.43	21.24	21.87	20.22	21.52	21.39	20.87	20.08	22.18	19.53	21.07
16	24.56	23.13	22.95	22.4	24.13	24.55			18.08	18.48	20.04	19.58	20.23	21.7	21.13	19.47	20.45	22.5	21.47	20.05	21.13	19.23	22.09	22.28	20.13	21.05	21.15	20.54	19.5	21.22	28.28	20.64
17	25.3	23.2	23.2	22.7	24.9	24.6			20.8	21.1	22	21.1	22.4	23.7	23.1	21.3	22.2	22.9	23.1	21.3	21.4	20.2	23.5	24.3	22.4	22.9	22.9	22.2	20.4	22.2	23.6	21.9
18	25.29	23.55	23.46	22.83	25.12	25.02			21.91	22.05	22.73	22.6	22.43	24.04	23.5	22.52	22.46	22.9	22.82	21.51	22.1	21.68	23.23	23.75	23.16	23.6	23.13	23.21	21.37	22.77	21.72	23.64
19	25.25	22.88	23.02	22.69	25.05	24.76			22.73	22.46	22.88	22.01	22.97	22.28	23.82	24.34	22.38	21.88	22.84	23.18	22.2	24.22	23.62	22.63	22.87	23.03	22.9	22.69	21.52	23.01	21.25	23.82
20	24.55	23.27	22.96	22.52	24.81	24.7			22.59	23.15	22.58	21.94	22.79	21.78	23.85	24.01	22.16	22.35	22.9	22.86	22.56	23.71	23.7	22.32	22.81	23.07	22.89	23.49	21.46	23.11	22.3	24.02
21	25.02	23.37	23.85	22.86	25.52	25.07			22.62	22.86	22.68	22.05	22.7	21.57	23.86	23.6	21.87	22.28	22.85	22.42	22.07	24.53	24.3	22.48	22.57	23.01	23.17	23.53	21.36	23.44	22.03	23.75
22	26.03	24.05	23.64	23.2	26.03	25.6			22.62	22.96	23.13	22.41	23.15	21.84	23.91	23.68	22.46	23	23.62	23.23	23.6	24.72	24.27	22.87	22.53	22.84	23.02	24.22	21.66	24.13	22.38	23.3
23	26.03	24.05	23.64	23.2	26.03	26.6			20.31	20.73	20.84	20.11	21.08	20.1	20.68	20.86	20.78	21	22.12	21.71	21.18	22.62	22.42	20.81	20.26	21.08	20.91	21.66	19.79	21.85	20.06	21.11
24	25.68	24.15	23.45	23.1	25.5	25.65			20.4	20.2	21.2	19.7	21.2	19.86	21.89	21.65	21.5	20.9	22.3	22	21.3	23.67	22.22	21.63	20.9	21.2	20.98	22	19.8	21.8	20.38	22.1
25	25.81	24.22	24.16	23.34	26.28	25.54			20.9	21.03	22.36	20.12	21.84	21.01	21.93	23.01	22.71	22	22.79	23.31	21.82	24.23	23.11	22.82	21.89	21.37	22.12	23.14	20.75	22.79	21.22	23.63
26	26.3	24.5	24.2	23.82	26.1	26.72			21.65	21.86	22.99	21.04	22.26	22.23	22.9	24	23.1	23.5	23.85	24.35	23.22	24.8	24.73	23	22.3	22.1	23.04	24.06	21.56	23.2	21.9	23.76
