# Supplementary material for: In vivo self-assembled siRNA as a modality for combination therapy of ulcerative colitis
Source: Nat Commun. 2022 Sep 28;13:5700. doi: 10.1038/s41467-022-33436-0 (PMC9519883; doi:10.1038/s41467-022-33436-0)
Supplement: Supplementary file 4 — Source Data [file 41467_2022_33436_MOESM4_ESM.zip › data/s 9c.csv]

Normal	CMV-scrR	CMV-siRTNF-α	IFX
0	1.666667	0.666667	0.333333
0	1.333333	0	1
0	2	0.666667	1.333333
0	2.333333	1	1.333333
0	0.666667	0.666667	0.666667
0	2.666667	1	1
