# Supplementary material for: In vivo self-assembled siRNA as a modality for combination therapy of ulcerative colitis
Source: Nat Commun. 2022 Sep 28;13:5700. doi: 10.1038/s41467-022-33436-0 (PMC9519883; doi:10.1038/s41467-022-33436-0)
Supplement: Supplementary file 4 — Source Data [file 41467_2022_33436_MOESM4_ESM.zip › data/s 9e.csv]

Normal	CMV-scrR	CMV-siRTNF-α	IFX
9.6	7.6	9	8.4
9	7.6	8.3	9
9.8	8.3	8.6	9.2
9.1	7.2	8.5	8.8
9	7.8	9.4	9
9.5	8.5	9.2	8.7
