# Supplementary material for: In vivo self-assembled siRNA as a modality for combination therapy of ulcerative colitis
Source: Nat Commun. 2022 Sep 28;13:5700. doi: 10.1038/s41467-022-33436-0 (PMC9519883; doi:10.1038/s41467-022-33436-0)
Supplement: Supplementary file 4 — Source Data [file 41467_2022_33436_MOESM4_ESM.zip › data/s 9f.csv]

	Normal	Normal	Normal	Normal	Normal	CMV-scrR	CMV-scrR	CMV-scrR	CMV-scrR	CMV-scrR	CMV-siRTNF-α	CMV-siRTNF-α	CMV-siRTNF-α	CMV-siRTNF-α	CMV-siRTNF-α	IFX	IFX	IFX	IFX	IFX
IL-6	0.290956	0.103424	0.600063	0.306783	0.428107	82.98948	81.99508	78.69986	79.25442	85.46271	38.41288	46.11699	59.02044	45.17296	68.5552	87.95906	74.04901	54.31185	76.14542	75.8432
IL-12p70	120.2045	134.9559	127.8538	136.1531	115.0724	472.9612	372.5648	579.936	451.413	480.9859	310.1846	324.3016	259.5757	353.9074	293.5459	388.8468	304.0762	427.1253	500.8769	364.352
IL-17A	22.72054	18.39082	15.38193	16.81093	30.08542	348.8045	380.104	280.0924	386.7933	286.7886	216.945	253.1536	201.9634	157.8796	314.6622	291.2133	277.1111	276.2329	312.8417	296.1778
IL-23	223.5203	210.235	220.6487	210.2004	220.7494	519.6081	515.7525	410.3624	611.8367	538.5756	340.5582	345.535	243.7796	440.4868	350.4605	335.2989	314.8709	234.136	437.508	356.8093
