# Supplementary material for: In vivo self-assembled siRNA as a modality for combination therapy of ulcerative colitis
Source: Nat Commun. 2022 Sep 28;13:5700. doi: 10.1038/s41467-022-33436-0 (PMC9519883; doi:10.1038/s41467-022-33436-0)
Supplement: Supplementary file 4 — Source Data [file 41467_2022_33436_MOESM4_ESM.zip › data/s 9g.csv]

Normal	CMV-scrR	CMV-siRTNF-α	IFX
1.047	4.586	2.818	1.926
1.05	4.22	2.873	3.071
1.493	5.655	1.97	2.773
	3.895	2.093	3.037
