# Supplementary material for: In vivo self-assembled siRNA as a modality for combination therapy of ulcerative colitis
Source: Nat Commun. 2022 Sep 28;13:5700. doi: 10.1038/s41467-022-33436-0 (PMC9519883; doi:10.1038/s41467-022-33436-0)
Supplement: Supplementary file 4 — Source Data [file 41467_2022_33436_MOESM4_ESM.zip › data/s 9i.csv]

Normal	CMV-scrR	CMV-siRTNF-α	IFX
1	2	1	1
0	3	1	1
0	2	2	1
0	3	0	1
0	2	1	2
0	3	2	2
