# Supplementary material for: In vivo self-assembled siRNA as a modality for combination therapy of ulcerative colitis
Source: Nat Commun. 2022 Sep 28;13:5700. doi: 10.1038/s41467-022-33436-0 (PMC9519883; doi:10.1038/s41467-022-33436-0)
Supplement: Supplementary file 4 — Source Data [file 41467_2022_33436_MOESM4_ESM.zip › data/s 9j.csv]

Normal	CMV-scrR	CMV-siRTNF-α	IFX
1.072652	8.91138	1.933457	3.709391
0.927348	5.55903	2.622936	3.581378
0.977593	4.727844	3.413336	2.816526
1.08536	5.583549	4.535251	4.626308
0.812601	6.159862	4.350504	3.031142
1.1877399	7.451276	3.75841	5.74612
