# Supplementary material for: In vivo self-assembled siRNA as a modality for combination therapy of ulcerative colitis
Source: Nat Commun. 2022 Sep 28;13:5700. doi: 10.1038/s41467-022-33436-0 (PMC9519883; doi:10.1038/s41467-022-33436-0)
Supplement: Supplementary file 4 — Source Data [file 41467_2022_33436_MOESM4_ESM.zip › data/s 9k.csv]

Normal	CMV-scrR	CMV-siRTNF-α	IFX
24.9375	116.968	62.248	34.887
38.741	206.357	107.583	47.546
15.748	86.549	58.637	34.412
37.697	128.378	94.179	98.574
29.687	200.879	68.647	51.568
30.698	126.349	67.774	36.883
