# Supplementary material for: In vivo self-assembled siRNA as a modality for combination therapy of ulcerative colitis
Source: Nat Commun. 2022 Sep 28;13:5700. doi: 10.1038/s41467-022-33436-0 (PMC9519883; doi:10.1038/s41467-022-33436-0)
Supplement: Supplementary file 4 — Source Data [file 41467_2022_33436_MOESM4_ESM.zip › detail of statistical test/2way ANOVA of fig 10c.xlsx]

## Sheet: 2way ANOVA-2 of fig 10c
Table Analyzed	fig 10c
Two-way ANOVA	Ordinary
Alpha	0.05
Source of Variation	% of total variation	P value	P value summary	Significant?
Interaction	5.503	0.15	ns	No
Row Factor	57.09	<0.001	***	Yes
Column Factor	7.45	<0.001	***	Yes
ANOVA table	SS	DF	MS	F (DFn	DFd)	P value
Interaction	218.3	125	1.746	F (125	780) = 1.146	P=0.15
Row Factor	2265	25	90.59	F (25	780) = 59.46	P<0.001
Column Factor	295.5	5	59.11	F (5	780) = 38.79	P<0.001
Residual	1188	780	1.524
Data summary
Number of columns (Column Factor)	6
Number of rows (Row Factor)	26
Number of values	936

## Sheet: 2way ANOVA of fig 10c
Compare column means (main column effect)
Number of families	1
Number of comparisons per family	5
Alpha	0.05
Dunnett's multiple comparisons test	Mean Diff.	95.00% CI of diff.	Below threshold?	Summary	Adjusted P Value
AAV8-TBG-scrR (100) vs. Normal	-1.774	-2.125 to -1.422	Yes	***	<0.001
AAV8-TBG-scrR (100) vs. AAV8-TBG-siRT+B+I (25)	-0.2054	-0.5572 to 0.1463	No	ns	0.44
AAV8-TBG-scrR (100) vs. AAV8-TBG-siRT+B+I (50)	-0.6285	-0.9803 to -0.2768	Yes	***	<0.001
AAV8-TBG-scrR (100) vs. AAV8-TBG-siRT+B+I (100)	-0.7278	-1.080 to -0.3760	Yes	***	<0.001
AAV8-TBG-scrR (100) vs. IFX	-0.5759	-0.9277 to -0.2241	Yes	***	<0.001
Test details	Mean 1	Mean 2	Mean Diff.	SE of diff.	N1	N2	q	DF
AAV8-TBG-scrR (100) vs. Normal	21.83	23.6	-1.774	0.1398	156	156	12.69	780
AAV8-TBG-scrR (100) vs. AAV8-TBG-siRT+B+I (25)	21.83	22.03	-0.2054	0.1398	156	156	1.47	780
AAV8-TBG-scrR (100) vs. AAV8-TBG-siRT+B+I (50)	21.83	22.46	-0.6285	0.1398	156	156	4.497	780
AAV8-TBG-scrR (100) vs. AAV8-TBG-siRT+B+I (100)	21.83	22.55	-0.7278	0.1398	156	156	5.208	780
AAV8-TBG-scrR (100) vs. IFX	21.83	22.4	-0.5759	0.1398	156	156	4.121	780
