# Supplementary material for: In vivo self-assembled siRNA as a modality for combination therapy of ulcerative colitis
Source: Nat Commun. 2022 Sep 28;13:5700. doi: 10.1038/s41467-022-33436-0 (PMC9519883; doi:10.1038/s41467-022-33436-0)
Supplement: Supplementary file 4 — Source Data [file 41467_2022_33436_MOESM4_ESM.zip › detail of statistical test/2way ANOVA of fig 5b.xlsx]

## Sheet: 2way ANOVA-2 of fig 5b
Table Analyzed	fig 5b
Two-way ANOVA	Ordinary
Alpha	0.05
Source of Variation	% of total variation	P value	P value summary	Significant?
Interaction	7.784	0.97	ns	No
Row Factor	10.67	<0.001	***	Yes
Column Factor	4.755	0.002	**	Yes
ANOVA table	SS (Type III)	DF	MS	F (DFn	DFd)	P value
Interaction	127.3	50	2.545	F (50	319) = 0.6444	P=0.97
Row Factor	174.5	10	17.45	F (10	319) = 4.418	P<0.001
Column Factor	77.74	5	15.55	F (5	319) = 3.936	P=0.002
Residual	1260	319	3.95
Data summary
Number of columns (Column Factor)	6
Number of rows (Row Factor)	11
Number of values	385

## Sheet: 2way ANOVA of fig 5b
Table Analyzed fig 5b
Two-way ANOVA Ordinary
Alpha 0.05
Source of Variation % of total variation P value P value summary Significant?
Interaction 7.784 0.97 ns No
Row Factor 10.67 <0.001 *** Yes
Column Factor 4.755 0.002 ** Yes
ANOVA table SS (Type III) DF MS F (DFn DFd) P value
Interaction 127.3 50 2.545 F (50 319) = 0.6444 P=0.97
Row Factor 174.5 10 17.45 F (10 319) = 4.418 P<0.001
Column Factor 77.74 5 15.55 F (5 319) = 3.936 P=0.002
Residual 1260 319 3.95
Data summary
Number of columns (Column Factor) 6
Number of rows (Row Factor) 11
Number of values 385
