# Supplementary material for: In vivo self-assembled siRNA as a modality for combination therapy of ulcerative colitis
Source: Nat Commun. 2022 Sep 28;13:5700. doi: 10.1038/s41467-022-33436-0 (PMC9519883; doi:10.1038/s41467-022-33436-0)
Supplement: Supplementary file 4 — Source Data [file 41467_2022_33436_MOESM4_ESM.zip › detail of statistical test/2way ANOVA of fig 6b.xlsx]

## Sheet: 2way ANOVA-2 of fig 6b
Table Analyzed	fig 6b
Two-way ANOVA	Ordinary
Alpha	0.05
Source of Variation	% of total variation	P value	P value summary	Significant?
Interaction	5.374	0.88	ns	No
Row Factor	36.44	<0.001	***	Yes
Column Factor	5.608	<0.001	***	Yes
ANOVA table	SS (Type III)	DF	MS	F (DFn	DFd)	P value
Interaction	461.1	156	2.956	F (156	1302) = 0.8650	P=0.88
Row Factor	3127	52	60.13	F (52	1302) = 17.60	P<0.001
Column Factor	481.2	3	160.4	F (3	1302) = 46.94	P<0.001
Residual	4449	1302	3.417
Data summary
Number of columns (Column Factor)	4
Number of rows (Row Factor)	53
Number of values	1514

## Sheet: 2way ANOVA of fig 6b
Compare column means (main column effect)
Number of families	1
Number of comparisons per family	3
Alpha	0.05
Dunnett's multiple comparisons test	Predicted (LS) mean diff.	95.00% CI of diff.	Below threshold?	Summary	Adjusted P Value
CMV-scrR vs. Normal	-1.593	-1.920 to -1.265	Yes	***	<0.001
CMV-scrR vs. CMV-siRTNF-α	-0.7776	-1.081 to -0.4740	Yes	***	<0.001
CMV-scrR vs. IFX	-0.4007	-0.7147 to -0.08669	Yes	**	0.008
Test details	Predicted (LS) mean 1	Predicted (LS) mean 2	Predicted (LS) mean diff.	SE of diff.	N1	N2	q	DF
CMV-scrR vs. Normal	21.78	23.37	-1.593	0.1389	401	318	11.46	1302
CMV-scrR vs. CMV-siRTNF-α	21.78	22.56	-0.7776	0.1289	401	424	6.032	1302
CMV-scrR vs. IFX	21.78	22.18	-0.4007	0.1333	401	371	3.006	1302
