# Supplementary material for: In vivo self-assembled siRNA as a modality for combination therapy of ulcerative colitis
Source: Nat Commun. 2022 Sep 28;13:5700. doi: 10.1038/s41467-022-33436-0 (PMC9519883; doi:10.1038/s41467-022-33436-0)
Supplement: Supplementary file 4 — Source Data [file 41467_2022_33436_MOESM4_ESM.zip › detail of statistical test/2way ANOVA of fig 7b.xlsx]

## Sheet: 2way ANOVA-2 of fig 7b
Table Analyzed	fig 7b
Two-way ANOVA	Ordinary
Alpha	0.05
Source of Variation	% of total variation	P value	P value summary	Significant?
Interaction	3.445	0.98	ns	No
Row Factor	53.52	<0.001	***	Yes
Column Factor	6.252	<0.001	***	Yes
ANOVA table	SS (Type III)	DF	MS	F (DFn	DFd)	P value
Interaction	144	104	1.385	F (104	780) = 0.7186	P=0.98
Row Factor	2238	26	86.06	F (26	780) = 44.66	P<0.001
Column Factor	261.4	4	65.34	F (4	780) = 33.91	P<0.001
Residual	1503	780	1.927
Data summary
Number of columns (Column Factor)	5
Number of rows (Row Factor)	27
Number of values	915

## Sheet: 2way ANOVA of fig 7b
Compare column means (main column effect)
Number of families	1
Number of comparisons per family	4
Alpha	0.05
Dunnett's multiple comparisons test	Predicted (LS) mean diff.	95.00% CI of diff.	Below threshold?	Summary	Adjusted P Value
CMV-scrR vs. CMV-siRTNF-α	-0.8114	-1.170 to -0.4527	Yes	***	<0.001
CMV-scrR vs. CMV-siRIntegrin α4	-0.6771	-1.042 to -0.3127	Yes	***	<0.001
CMV-scrR vs. CMV-siRB7-1	-0.8766	-1.235 to -0.5178	Yes	***	<0.001
CMV-scrR vs. CMV-siRT+B+I	-1.691	-2.050 to -1.333	Yes	***	<0.001
Test details	Predicted (LS) mean 1	Predicted (LS) mean 2	Predicted (LS) mean diff.	SE of diff.	N1	N2	q	DF
CMV-scrR vs. CMV-siRTNF-α	22.34	23.15	-0.8114	0.1469	170	189	5.522	780
CMV-scrR vs. CMV-siRIntegrin α4	22.34	23.02	-0.6771	0.1493	170	178	4.537	780
CMV-scrR vs. CMV-siRB7-1	22.34	23.22	-0.8766	0.1469	170	189	5.966	780
CMV-scrR vs. CMV-siRT+B+I	22.34	24.03	-1.691	0.1469	170	189	11.51	780
