# Supplementary material for: In vivo self-assembled siRNA as a modality for combination therapy of ulcerative colitis
Source: Nat Commun. 2022 Sep 28;13:5700. doi: 10.1038/s41467-022-33436-0 (PMC9519883; doi:10.1038/s41467-022-33436-0)
Supplement: Supplementary file 4 — Source Data [file 41467_2022_33436_MOESM4_ESM.zip › detail of statistical test/2way ANOVA of fig 9a.xlsx]

## Sheet: 2way ANOVA-2 of fig 9a
Table Analyzed	fig 9a
Two-way ANOVA	Ordinary
Alpha	0.05
Source of Variation	% of total variation	P value	P value summary	Significant?
Row Factor	17.37	<0.001	***	Yes
Column Factor	5.537	<0.001	***	Yes
ANOVA table	SS (Type III)	DF	MS	F (DFn	DFd)	P value
Row Factor	165.4	13	12.72	F (13	388) = 6.724	P<0.001
Column Factor	52.73	4	13.18	F (4	388) = 6.966	P<0.001
Residual	734.2	388	1.892
Data summary
Number of columns (Column Factor)	5
Number of rows (Row Factor)	14
Number of values	406

## Sheet: 2way ANOVA of fig 9a
Compare column means (main column effect)
Number of families	1
Number of comparisons per family	4
Alpha	0.05
Dunnett's multiple comparisons test	Mean Diff.	95.00% CI of diff.	Below threshold?	Summary	Adjusted P Value
CMV-scrR vs. WT	-0.9812	-1.528 to -0.4347	Yes	***	<0.001
CMV-scrR vs. CMV-siRTNF-α	-0.9369	-1.458 to -0.4159	Yes	***	<0.001
CMV-scrR vs. CMV-siRT+B+I	-0.6202	-1.141 to -0.09922	Yes	*	0.01
CMV-scrR vs. IFX	-0.4119	-0.9329 to 0.1091	No	ns	0.17
Test details	Mean 1	Mean 2	Mean Diff.	SE of diff.	N1	N2	q	DF
CMV-scrR vs. WT	24.63	25.61	-0.9812	0.2226	84	70	4.408	388
CMV-scrR vs. CMV-siRTNF-α	24.63	25.56	-0.9369	0.2123	84	84	4.414	388
CMV-scrR vs. CMV-siRT+B+I	24.63	25.25	-0.6202	0.2123	84	84	2.922	388
CMV-scrR vs. IFX	24.63	25.04	-0.4119	0.2123	84	84	1.941	388
