# Supplementary material for: In vivo self-assembled siRNA as a modality for combination therapy of ulcerative colitis
Source: Nat Commun. 2022 Sep 28;13:5700. doi: 10.1038/s41467-022-33436-0 (PMC9519883; doi:10.1038/s41467-022-33436-0)
Supplement: Supplementary file 4 — Source Data [file 41467_2022_33436_MOESM4_ESM.zip › detail of statistical test/2way ANOVA of s 16d.xlsx]

## Sheet: 2way ANOVA-2 of s 16d
Table Analyzed	s 16d
Two-way ANOVA	Ordinary
Alpha	0.05
Source of Variation	% of total variation	P value	P value summary	Significant?
Interaction	7.962	0.9008	ns	No
Row Factor	21.92	<0.0001	****	Yes
Column Factor	7.55	<0.0001	****	Yes
ANOVA table	SS (Type III)	DF	MS	F (DFn	DFd)	P value
Interaction	357.3	100	3.573	F (100	633) = 0.8133	P=0.9008
Row Factor	983.8	25	39.35	F (25	633) = 8.957	P<0.0001
Column Factor	338.8	4	84.7	F (4	633) = 19.28	P<0.0001
Residual	2781	633	4.393
Data summary
Number of columns (Column Factor)	5
Number of rows (Row Factor)	26
Number of values	763

## Sheet: 2way ANOVA of s 16d
Compare column means (main column effect)
Number of families	1
Number of comparisons per family	4
Alpha	0.05
Dunnett's multiple comparisons test	Predicted (LS) mean diff.	95.00% CI of diff.	Below threshold?	Summary	Adjusted P Value
AAV9-CMV-scrR (100) vs. Normal	-1.368	-1.916 to -0.8198	Yes	****	<0.0001
AAV9-CMV-scrR (100) vs. AAV9-CMV-siRTNF-α (25)	-0.1508	-0.6987 to 0.3971	No	ns	0.9159
AAV9-CMV-scrR (100) vs. AAV9-CMV-siRTNF-α (50)	0.6253	0.01632 to 1.234	Yes	*	0.0419
AAV9-CMV-scrR (100) vs. AAV9-CMV-siRTNF-α (100)	-0.9114	-1.490 to -0.3330	Yes	***	0.0004
Test details	Predicted (LS) mean 1	Predicted (LS) mean 2	Predicted (LS) mean diff.	SE of diff.	N1	N2	q	DF
AAV9-CMV-scrR (100) vs. Normal	28.53	29.89	-1.368	0.222	208	156	6.161	633
AAV9-CMV-scrR (100) vs. AAV9-CMV-siRTNF-α (25)	28.53	28.68	-0.1508	0.222	208	156	0.6794	633
AAV9-CMV-scrR (100) vs. AAV9-CMV-siRTNF-α (50)	28.53	27.9	0.6253	0.2467	208	113	2.534	633
AAV9-CMV-scrR (100) vs. AAV9-CMV-siRTNF-α (100)	28.53	29.44	-0.9114	0.2343	208	130	3.889	633
