# Supplementary material for: In vivo self-assembled siRNA as a modality for combination therapy of ulcerative colitis
Source: Nat Commun. 2022 Sep 28;13:5700. doi: 10.1038/s41467-022-33436-0 (PMC9519883; doi:10.1038/s41467-022-33436-0)
Supplement: Supplementary file 4 — Source Data [file 41467_2022_33436_MOESM4_ESM.zip › detail of statistical test/2way ANOVA of s 18b.xlsx]

## Sheet: 2way ANOVA-2 of s 18b
Table Analyzed	s 18b
Two-way ANOVA	Ordinary
Alpha	0.05
Source of Variation	% of total variation	P value	P value summary	Significant?
Interaction	7.749	0.972	ns	No
Row Factor	17.45	<0.0001	****	Yes
Column Factor	14.25	<0.0001	****	Yes
ANOVA table	SS (Type III)	DF	MS	F (DFn	DFd)	P value
Interaction	248.3	100	2.483	F (100	572) = 0.7335	P=0.9720
Row Factor	559.2	25	22.37	F (25	572) = 6.608	P<0.0001
Column Factor	456.5	4	114.1	F (4	572) = 33.71	P<0.0001
Residual	1936	572	3.385
Data summary
Number of columns (Column Factor)	5
Number of rows (Row Factor)	26
Number of values	702

## Sheet: 2way ANOVA of s 18b
Compare column means (main column effect)
Number of families	1
Number of comparisons per family	4
Alpha	0.05
Dunnett's multiple comparisons test	Predicted (LS) mean diff.	95.00% CI of diff.	Below threshold?	Summary	Adjusted P Value
AAV9-CMV-scrR (100) vs. Normal	-2.264	-2.776 to -1.753	Yes	****	<0.0001
AAV9-CMV-scrR (100) vs. AAV9-CMV-siRT+B+I (25)	-0.4881	-1.021 to 0.04482	No	ns	0.0838
AAV9-CMV-scrR (100) vs. AAV9-CMV-siRT+B+I (50)	-0.6683	-1.195 to -0.1420	Yes	**	0.0072
AAV9-CMV-scrR (100) vs. AAV9-CMV-siRT+B+I (100)	-1.199	-1.758 to -0.6390	Yes	****	<0.0001
Test details	Predicted (LS) mean 1	Predicted (LS) mean 2	Predicted (LS) mean diff.	SE of diff.	N1	N2	q	DF
AAV9-CMV-scrR (100) vs. Normal	27.63	29.89	-2.264	0.2083	156	156	10.87	572
AAV9-CMV-scrR (100) vs. AAV9-CMV-siRT+B+I (25)	27.63	28.11	-0.4881	0.217	156	134	2.25	572
AAV9-CMV-scrR (100) vs. AAV9-CMV-siRT+B+I (50)	27.63	28.29	-0.6683	0.2142	156	141	3.119	572
AAV9-CMV-scrR (100) vs. AAV9-CMV-siRT+B+I (100)	27.63	28.82	-1.199	0.2278	156	115	5.261	572
