# Supplementary material for: In vivo self-assembled siRNA as a modality for combination therapy of ulcerative colitis
Source: Nat Commun. 2022 Sep 28;13:5700. doi: 10.1038/s41467-022-33436-0 (PMC9519883; doi:10.1038/s41467-022-33436-0)
Supplement: Supplementary file 4 — Source Data [file 41467_2022_33436_MOESM4_ESM.zip › detail of statistical test/2way ANOVA of s 6b.xlsx]

## Sheet: 2way ANOVA-2 of s 6b
Table Analyzed	s 6b
Two-way ANOVA	Ordinary
Alpha	0.05
Source of Variation	% of total variation	P value	P value summary	Significant?
Interaction	3.573	0.9792	ns	No
Row Factor	12.41	<0.0001	****	Yes
Column Factor	3.37	0.0087	**	Yes
ANOVA table	SS (Type III)	DF	MS	F (DFn	DFd)	P value
Interaction	38.93	28	1.39	F (28	332) = 0.5244	P=0.9792
Row Factor	135.2	7	19.31	F (7	332) = 7.284	P<0.0001
Column Factor	36.71	4	9.179	F (4	332) = 3.462	P=0.0087
Residual	880.1	332	2.651
Data summary
Number of columns (Column Factor)	5
Number of rows (Row Factor)	8
Number of values	372

## Sheet: 2way ANOVA of s 6b
Compare column means (main column effect)
Number of families	1
Number of comparisons per family	4
Alpha	0.05
Dunnett's multiple comparisons test	Predicted (LS) mean diff.	95.00% CI of diff.	Below threshold?	Summary	Adjusted P Value
CMV-scrR (20) vs. CMV-siRTNF-α (5)	0.1414	-0.4938 to 0.7766	No	ns	0.9539
CMV-scrR (20) vs. CMV-siRTNF-α (20)	-0.7212	-1.367 to -0.07508	Yes	*	0.023
CMV-scrR (20) vs. CMV-siRTNF-α (0.5)	-0.01038	-0.6740 to 0.6532	No	ns	>0.9999
CMV-scrR (20) vs. IFX (20)	-0.3639	-1.014 to 0.2865	No	ns	0.4539
Test details	Predicted (LS) mean 1	Predicted (LS) mean 2	Predicted (LS) mean diff.	SE of diff.	N1	N2	q	DF
CMV-scrR (20) vs. CMV-siRTNF-α (5)	18.25	18.11	0.1414	0.2583	80	79	0.5474	332
CMV-scrR (20) vs. CMV-siRTNF-α (20)	18.25	18.97	-0.7212	0.2627	80	74	2.745	332
CMV-scrR (20) vs. CMV-siRTNF-α (0.5)	18.25	18.26	-0.01038	0.2699	80	67	0.03846	332
CMV-scrR (20) vs. IFX (20)	18.25	18.61	-0.3639	0.2645	80	72	1.376	332
