# Supplementary material for: In vivo self-assembled siRNA as a modality for combination therapy of ulcerative colitis
Source: Nat Commun. 2022 Sep 28;13:5700. doi: 10.1038/s41467-022-33436-0 (PMC9519883; doi:10.1038/s41467-022-33436-0)
Supplement: Supplementary file 4 — Source Data [file 41467_2022_33436_MOESM4_ESM.zip › detail of statistical test/2way ANOVA of s 9b.xlsx]

## Sheet: 2way ANOVA-2 of s 9b
Table Analyzed	s 9b
Two-way ANOVA	Ordinary
Alpha	0.05
Source of Variation	% of total variation	P value	P value summary	Significant?
Interaction	5.891	0.1038	ns	No
Row Factor	27.77	<0.0001	****	Yes
Column Factor	21.62	<0.0001	****	Yes
ANOVA table	SS (Type III)	DF	MS	F (DFn	DFd)	P value
Interaction	150.1	78	1.924	F (78	702) = 1.221	P=0.1038
Row Factor	707.3	26	27.2	F (26	702) = 17.27	P<0.0001
Column Factor	550.8	3	183.6	F (3	702) = 116.6	P<0.0001
Residual	1106	702	1.575
Data summary
Number of columns (Column Factor)	4
Number of rows (Row Factor)	27
Number of values	810

## Sheet: 2way ANOVA of s 9b
Compare column means (main column effect)
Number of families	1
Number of comparisons per family	3
Alpha	0.05
Dunnett's multiple comparisons test	Predicted (LS) mean diff.	95.00% CI of diff.	Below threshold?	Summary	Adjusted P Value
CMV-scrR vs. Normal	-2.386	-2.694 to -2.079	Yes	****	<0.0001
CMV-scrR vs. CMV-siRTNF-α	-0.7148	-0.9996 to -0.4299	Yes	****	<0.0001
CMV-scrR vs. IFX	-0.6531	-0.9379 to -0.3683	Yes	****	<0.0001
Test details	Predicted (LS) mean 1	Predicted (LS) mean 2	Predicted (LS) mean diff.	SE of diff.	N1	N2	q	DF
CMV-scrR vs. Normal	21.15	23.54	-2.386	0.1304	216	162	18.3	702
CMV-scrR vs. CMV-siRTNF-α	21.15	21.86	-0.7148	0.1208	216	216	5.919	702
CMV-scrR vs. IFX	21.15	21.8	-0.6531	0.1208	216	216	5.408	702
