# Supplementary material for: In vivo self-assembled siRNA as a modality for combination therapy of ulcerative colitis
Source: Nat Commun. 2022 Sep 28;13:5700. doi: 10.1038/s41467-022-33436-0 (PMC9519883; doi:10.1038/s41467-022-33436-0)
Supplement: Supplementary file 4 — Source Data [file 41467_2022_33436_MOESM4_ESM.zip › detail of statistical test/Ordinary one-way ANOVA of fig 10d.xlsx]

## Sheet: Ordinary one-way ANOVA-2 of fig
Table Analyzed	fig 10d
Data sets analyzed	A-F
ANOVA summary
F	17.06
P value	<0.001
P value summary	***
Significant diff. among means (P < 0.05)?	Yes
R squared	0.7398
Brown-Forsythe test
F (DFn	DFd)	4.192 (5	30)
P value	0.005
P value summary	**
Are SDs significantly different (P < 0.05)?	Yes
Bartlett's test
Bartlett's statistic (corrected)	17.34
P value	0.004
P value summary	**
Are SDs significantly different (P < 0.05)?	Yes
ANOVA table	SS	DF	MS	F (DFn	DFd)	P value
Treatment (between columns)	23.59	5	4.719	F (5	30) = 17.06	P<0.001
Residual (within columns)	8.296	30	0.2765
Total	31.89	35
Data summary
Number of treatments (columns)	6
Number of values (total)	36

## Sheet: Ordinary one-way ANOVA of fig 1
Number of families	1
Number of comparisons per family	5
Alpha	0.05
Dunnett's multiple comparisons test	Mean Diff.	95.00% CI of diff.	Below threshold?	Summary	Adjusted P Value	B-?
AAV8-TBG-scrR (100) vs. Normal	2.444	1.638 to 3.251	Yes	***	<0.001	A	Normal
AAV8-TBG-scrR (100) vs. AAV8-TBG-siRT+B+I (25)	0.6667	-0.1400 to 1.473	No	ns	0.13	C	AAV8-TBG-siRT+B+I (25)
AAV8-TBG-scrR (100) vs. AAV8-TBG-siRT+B+I (50)	1.389	0.5822 to 2.196	Yes	***	<0.001	D	AAV8-TBG-siRT+B+I (50)
AAV8-TBG-scrR (100) vs. AAV8-TBG-siRT+B+I (100)	2	1.193 to 2.807	Yes	***	<0.001	E	AAV8-TBG-siRT+B+I (100)
AAV8-TBG-scrR (100) vs. IFX	1.5	0.6933 to 2.307	Yes	***	<0.001	F	IFX
Test details	Mean 1	Mean 2	Mean Diff.	SE of diff.	n1	n2	q	DF
AAV8-TBG-scrR (100) vs. Normal	2.5	0.05556	2.444	0.3036	6	6	8.051	30
AAV8-TBG-scrR (100) vs. AAV8-TBG-siRT+B+I (25)	2.5	1.833	0.6667	0.3036	6	6	2.196	30
AAV8-TBG-scrR (100) vs. AAV8-TBG-siRT+B+I (50)	2.5	1.111	1.389	0.3036	6	6	4.575	30
AAV8-TBG-scrR (100) vs. AAV8-TBG-siRT+B+I (100)	2.5	0.5	2	0.3036	6	6	6.587	30
AAV8-TBG-scrR (100) vs. IFX	2.5	1	1.5	0.3036	6	6	4.94	30
