# Supplementary material for: In vivo self-assembled siRNA as a modality for combination therapy of ulcerative colitis
Source: Nat Commun. 2022 Sep 28;13:5700. doi: 10.1038/s41467-022-33436-0 (PMC9519883; doi:10.1038/s41467-022-33436-0)
Supplement: Supplementary file 4 — Source Data [file 41467_2022_33436_MOESM4_ESM.zip › detail of statistical test/Ordinary one-way ANOVA of fig 10j.xlsx]

## Sheet: Ordinary one-way ANOVA-2 of fig
Table Analyzed	fig 10j
Data sets analyzed	A-F
ANOVA summary
F	5.914
P value	<0.001
P value summary	***
Significant diff. among means (P < 0.05)?	Yes
R squared	0.4964
Brown-Forsythe test
F (DFn	DFd)	0.8698 (5	30)
P value	0.51
P value summary	ns
Are SDs significantly different (P < 0.05)?	No
Bartlett's test
Bartlett's statistic (corrected)	5.293
P value	0.38
P value summary	ns
Are SDs significantly different (P < 0.05)?	No
ANOVA table	SS	DF	MS	F (DFn	DFd)	P value
Treatment (between columns)	1966	5	393.2	F (5	30) = 5.914	P<0.001
Residual (within columns)	1994	30	66.48
Total	3960	35
Data summary
Number of treatments (columns)	6
Number of values (total)	36

## Sheet: Ordinary one-way ANOVA of fig 1
Number of families	1
Number of comparisons per family	5
Alpha	0.05
Dunnett's multiple comparisons test	Mean Diff.	95.00% CI of diff.	Below threshold?	Summary	Adjusted P Value	B-?
AAV8-TBG-scrR (100) vs. Normal	25.3	12.79 to 37.81	Yes	***	<0.001	A	Normal
AAV8-TBG-scrR (100) vs. AAV8-TBG-siRT+B+I (25)	13.87	1.367 to 26.38	Yes	*	0.03	C	AAV8-TBG-siRT+B+I (25)
AAV8-TBG-scrR (100) vs. AAV8-TBG-siRT+B+I (50)	13.74	1.228 to 26.24	Yes	*	0.03	D	AAV8-TBG-siRT+B+I (50)
AAV8-TBG-scrR (100) vs. AAV8-TBG-siRT+B+I (100)	16.02	3.512 to 28.53	Yes	**	0.008	E	AAV8-TBG-siRT+B+I (100)
AAV8-TBG-scrR (100) vs. IFX	14.06	1.553 to 26.57	Yes	*	0.02	F	IFX
Test details	Mean 1	Mean 2	Mean Diff.	SE of diff.	n1	n2	q	DF
AAV8-TBG-scrR (100) vs. Normal	62.36	37.06	25.3	4.707	6	6	5.374	30
AAV8-TBG-scrR (100) vs. AAV8-TBG-siRT+B+I (25)	62.36	48.49	13.87	4.707	6	6	2.947	30
AAV8-TBG-scrR (100) vs. AAV8-TBG-siRT+B+I (50)	62.36	48.63	13.74	4.707	6	6	2.918	30
AAV8-TBG-scrR (100) vs. AAV8-TBG-siRT+B+I (100)	62.36	46.34	16.02	4.707	6	6	3.403	30
AAV8-TBG-scrR (100) vs. IFX	62.36	48.3	14.06	4.707	6	6	2.987	30
