# Supplementary material for: In vivo self-assembled siRNA as a modality for combination therapy of ulcerative colitis
Source: Nat Commun. 2022 Sep 28;13:5700. doi: 10.1038/s41467-022-33436-0 (PMC9519883; doi:10.1038/s41467-022-33436-0)
Supplement: Supplementary file 4 — Source Data [file 41467_2022_33436_MOESM4_ESM.zip › detail of statistical test/Ordinary one-way ANOVA of fig 10k.xlsx]

## Sheet: Ordinary one-way ANOVA-2 of fig
Table Analyzed	fig 10k
Data sets analyzed	A-D
ANOVA summary
F	123.8
P value	<0.001
P value summary	***
Significant diff. among means (P < 0.05)?	Yes
R squared	0.9841
Brown-Forsythe test
F (DFn	DFd)	0.2587 (3	6)
P value	0.85
P value summary	ns
Are SDs significantly different (P < 0.05)?	No
Bartlett's test
Bartlett's statistic (corrected)
P value
P value summary
Are SDs significantly different (P < 0.05)?
ANOVA table	SS	DF	MS	F (DFn	DFd)	P value
Treatment (between columns)	574.5	3	191.5	F (3	6) = 123.8	P<0.001
Residual (within columns)	9.283	6	1.547
Total	583.8	9
Data summary
Number of treatments (columns)	4
Number of values (total)	10

## Sheet: Ordinary one-way ANOVA of fig 1
Number of families	1
Number of comparisons per family	3
Alpha	0.05
Dunnett's multiple comparisons test	Mean Diff.	95.00% CI of diff.	Below threshold?	Summary	Adjusted P Value	A-?
AAV8-TBG-scrR (100) vs. AAV8-TBG-siRT+B+I (25)	6.733	3.186 to 10.28	Yes	**	0.003	B	AAV8-TBG-siRT+B+I (25)
AAV8-TBG-scrR (100) vs. AAV8-TBG-siRT+B+I (50)	9.383	5.836 to 12.93	Yes	***	<0.001	C	AAV8-TBG-siRT+B+I (50)
AAV8-TBG-scrR (100) vs. AAV8-TBG-siRT+B+I (100)	19.34	16.17 to 22.52	Yes	***	<0.001	D	AAV8-TBG-siRT+B+I (100)
Test details	Mean 1	Mean 2	Mean Diff.	SE of diff.	n1	n2	q	DF
AAV8-TBG-scrR (100) vs. AAV8-TBG-siRT+B+I (25)	26.13	19.4	6.733	1.136	3	2	5.93	6
AAV8-TBG-scrR (100) vs. AAV8-TBG-siRT+B+I (50)	26.13	16.75	9.383	1.136	3	2	8.264	6
AAV8-TBG-scrR (100) vs. AAV8-TBG-siRT+B+I (100)	26.13	6.79	19.34	1.016	3	3	19.05	6
