# Supplementary material for: In vivo self-assembled siRNA as a modality for combination therapy of ulcerative colitis
Source: Nat Commun. 2022 Sep 28;13:5700. doi: 10.1038/s41467-022-33436-0 (PMC9519883; doi:10.1038/s41467-022-33436-0)
Supplement: Supplementary file 4 — Source Data [file 41467_2022_33436_MOESM4_ESM.zip › detail of statistical test/Ordinary one-way ANOVA of fig 10l.xlsx]

## Sheet: Ordinary one-way ANOVA-2 of fig
Table Analyzed	fig 10l
Data sets analyzed	A-D
ANOVA summary
F	14.49
P value	<0.001
P value summary	***
Significant diff. among means (P < 0.05)?	Yes
R squared	0.8285
Brown-Forsythe test
F (DFn	DFd)	0.9685 (3	9)
P value	0.45
P value summary	ns
Are SDs significantly different (P < 0.05)?	No
Bartlett's test
Bartlett's statistic (corrected)
P value
P value summary
Are SDs significantly different (P < 0.05)?
ANOVA table	SS	DF	MS	F (DFn	DFd)	P value
Treatment (between columns)	478.8	3	159.6	F (3	9) = 14.49	P<0.001
Residual (within columns)	99.12	9	11.01
Total	578	12
Data summary
Number of treatments (columns)	4
Number of values (total)	13

## Sheet: Ordinary one-way ANOVA of fig 1
Number of families	1
Number of comparisons per family	3
Alpha	0.05
Dunnett's multiple comparisons test	Mean Diff.	95.00% CI of diff.	Below threshold?	Summary	Adjusted P Value	A-?
AAV8-TBG-scrR (100) vs. AAV8-TBG-siRT+B+I (25)	-5.592	-12.77 to 1.588	No	ns	0.13	B	AAV8-TBG-siRT+B+I (25)
AAV8-TBG-scrR (100) vs. AAV8-TBG-siRT+B+I (50)	8.275	1.096 to 15.45	Yes	*	0.03	C	AAV8-TBG-siRT+B+I (50)
AAV8-TBG-scrR (100) vs. AAV8-TBG-siRT+B+I (100)	9.785	2.606 to 16.96	Yes	*	0.01	D	AAV8-TBG-siRT+B+I (100)
Test details	Mean 1	Mean 2	Mean Diff.	SE of diff.	n1	n2	q	DF
AAV8-TBG-scrR (100) vs. AAV8-TBG-siRT+B+I (25)	19.68	25.27	-5.592	2.535	4	3	2.206	9
AAV8-TBG-scrR (100) vs. AAV8-TBG-siRT+B+I (50)	19.68	11.4	8.275	2.535	4	3	3.265	9
AAV8-TBG-scrR (100) vs. AAV8-TBG-siRT+B+I (100)	19.68	9.89	9.785	2.535	4	3	3.86	9
