# Supplementary material for: In vivo self-assembled siRNA as a modality for combination therapy of ulcerative colitis
Source: Nat Commun. 2022 Sep 28;13:5700. doi: 10.1038/s41467-022-33436-0 (PMC9519883; doi:10.1038/s41467-022-33436-0)
Supplement: Supplementary file 4 — Source Data [file 41467_2022_33436_MOESM4_ESM.zip › detail of statistical test/Ordinary one-way ANOVA of fig 2f.xlsx]

## Sheet: fig 2fOrdinary one-way ANOVA-2 
Table Analyzed	fig 2f
Data sets analyzed	A-C
ANOVA summary
F	3.318
P value	0.07
P value summary	ns
Significant diff. among means (P < 0.05)?	No
R squared	0.338
Brown-Forsythe test
F (DFn	DFd)	2.725 (2	13)
P value	0.1
P value summary	ns
Are SDs significantly different (P < 0.05)?	No
Bartlett's test
Bartlett's statistic (corrected)	8.696
P value	0.01
P value summary	*
Are SDs significantly different (P < 0.05)?	Yes
ANOVA table	SS	DF	MS	F (DFn	DFd)	P value
Treatment (between columns)	1944344	2	972172	F (2	13) = 3.318	P=0.07
Residual (within columns)	3808703	13	292977
Total	5753047	15
Data summary
Number of treatments (columns)	3
Number of values (total)	16

## Sheet: fig 2fOrdinary one-way ANOVA of
Number of families	1
Number of comparisons per family	2
Alpha	0.05
Dunnett's multiple comparisons test	Mean Diff.	95.00% CI of diff.	Below threshold?	Summary	Adjusted P Value	A-?
TNF-α siRNA vs. miR-16	-835.6	-1650 to -21.19	Yes	*	0.04	B	miR-16
TNF-α siRNA vs. let-7i	-271.9	-1086 to 542.5	No	ns	0.63	C	let-7i
Test details	Mean 1	Mean 2	Mean Diff.	SE of diff.	n1	n2	q	DF
TNF-α siRNA vs. miR-16	631.9	1468	-835.6	327.8	6	5	2.549	13
TNF-α siRNA vs. let-7i	631.9	903.8	-271.9	327.8	6	5	0.8296	13
