# Supplementary material for: In vivo self-assembled siRNA as a modality for combination therapy of ulcerative colitis
Source: Nat Commun. 2022 Sep 28;13:5700. doi: 10.1038/s41467-022-33436-0 (PMC9519883; doi:10.1038/s41467-022-33436-0)
Supplement: Supplementary file 4 — Source Data [file 41467_2022_33436_MOESM4_ESM.zip › detail of statistical test/Ordinary one-way ANOVA of fig 2k.xlsx]

## Sheet: Ordinary one-way ANOVA-2 of fig
Table Analyzed	fig 2k
Data sets analyzed	A-D
ANOVA summary
F	20.63
P value	<0.001
P value summary	***
Significant diff. among means (P < 0.05)?	Yes
R squared	0.7557
Brown-Forsythe test
F (DFn	DFd)	1.709 (3	20)
P value	0.2
P value summary	ns
Are SDs significantly different (P < 0.05)?	No
Bartlett's test
Bartlett's statistic (corrected)	27.01
P value	<0.001
P value summary	***
Are SDs significantly different (P < 0.05)?	Yes
ANOVA table	SS	DF	MS	F (DFn	DFd)	P value
Treatment (between columns)	3.181	3	1.06	F (3	20) = 20.63	P<0.001
Residual (within columns)	1.028	20	0.0514
Total	4.209	23
Data summary
Number of treatments (columns)	4
Number of values (total)	24

## Sheet: Ordinary one-way ANOVA of fig 2
Number of families	1
Number of comparisons per family	3
Alpha	0.05
Dunnett's multiple comparisons test	Mean Diff.	95.00% CI of diff.	Below threshold?	Summary	Adjusted P Value	A-?
mock vs. Triton X-100	0.6473	0.3147 to 0.9798	Yes	***	<0.001	B	Triton X-100
mock vs. RNase A	0.3508	0.01826 to 0.6833	Yes	*	0.04	C	RNase A
mock vs. Triton X-100 + RNase A	0.986	0.6535 to 1.319	Yes	***	<0.001	D	Triton X-100 + RNase A
Test details	Mean 1	Mean 2	Mean Diff.	SE of diff.	n1	n2	q	DF
mock vs. Triton X-100	1	0.3527	0.6473	0.1309	6	6	4.945	20
mock vs. RNase A	1	0.6492	0.3508	0.1309	6	6	2.68	20
mock vs. Triton X-100 + RNase A	1	0.01399	0.986	0.1309	6	6	7.533	20
