# Supplementary material for: In vivo self-assembled siRNA as a modality for combination therapy of ulcerative colitis
Source: Nat Commun. 2022 Sep 28;13:5700. doi: 10.1038/s41467-022-33436-0 (PMC9519883; doi:10.1038/s41467-022-33436-0)
Supplement: Supplementary file 4 — Source Data [file 41467_2022_33436_MOESM4_ESM.zip › detail of statistical test/Ordinary one-way ANOVA of fig 5c.xlsx]

## Sheet: Ordinary one-way ANOVA-2 of fig
Table Analyzed	fig 5c
Data sets analyzed	B-F
ANOVA summary
F	8.151
P value	<0.001
P value summary	***
Significant diff. among means (P < 0.05)?	Yes
R squared	0.6198
Brown-Forsythe test
F (DFn	DFd)	1.074 (4	20)
P value	0.4
P value summary	ns
Are SDs significantly different (P < 0.05)?	No
Bartlett's test
Bartlett's statistic (corrected)	3.242
P value	0.52
P value summary	ns
Are SDs significantly different (P < 0.05)?	No
ANOVA table	SS	DF	MS	F (DFn	DFd)	P value
Treatment (between columns)	12.46	4	3.116	F (4	20) = 8.151	P<0.001
Residual (within columns)	7.644	20	0.3822
Total	20.11	24
Data summary
Number of treatments (columns)	5
Number of values (total)	25

## Sheet: Ordinary one-way ANOVA of fig 5
Number of families	1
Number of comparisons per family	4
Alpha	0.05
Dunnett's multiple comparisons test	Mean Diff.	95.00% CI of diff.	Below threshold?	Summary	Adjusted P Value	B-?
CMV-scrR (20) vs. CMV-siRTNF-α (0.5)	0.2667	-0.7700 to 1.303	No	ns	0.9	C	CMV-siRTNF-α (0.5)
CMV-scrR (20) vs. CMV-siRTNF-α (5)	0.4	-0.6367 to 1.437	No	ns	0.7	D	CMV-siRTNF-α (5)
CMV-scrR (20) vs. CMV-siRTNF-α (20)	1.733	0.6967 to 2.770	Yes	***	<0.001	E	CMV-siRTNF-α (20)
CMV-scrR (20) vs. IFX (20)	1.533	0.4967 to 2.570	Yes	**	0.003	F	IFX (20)
Test details	Mean 1	Mean 2	Mean Diff.	SE of diff.	n1	n2	q	DF
CMV-scrR (20) vs. CMV-siRTNF-α (0.5)	3.467	3.2	0.2667	0.391	5	5	0.682	20
CMV-scrR (20) vs. CMV-siRTNF-α (5)	3.467	3.067	0.4	0.391	5	5	1.023	20
CMV-scrR (20) vs. CMV-siRTNF-α (20)	3.467	1.733	1.733	0.391	5	5	4.433	20
CMV-scrR (20) vs. IFX (20)	3.467	1.933	1.533	0.391	5	5	3.921	20
