# Supplementary material for: In vivo self-assembled siRNA as a modality for combination therapy of ulcerative colitis
Source: Nat Commun. 2022 Sep 28;13:5700. doi: 10.1038/s41467-022-33436-0 (PMC9519883; doi:10.1038/s41467-022-33436-0)
Supplement: Supplementary file 4 — Source Data [file 41467_2022_33436_MOESM4_ESM.zip › detail of statistical test/Ordinary one-way ANOVA of fig 5e.xlsx]

## Sheet: Ordinary one-way ANOVA-2 of fig
Table Analyzed	fig 5e
Data sets analyzed	B-F
ANOVA summary
F	13.58
P value	<0.001
P value summary	***
Significant diff. among means (P < 0.05)?	Yes
R squared	0.731
Brown-Forsythe test
F (DFn	DFd)	0.7139 (4	20)
P value	0.59
P value summary	ns
Are SDs significantly different (P < 0.05)?	No
Bartlett's test
Bartlett's statistic (corrected)	9.887
P value	0.04
P value summary	*
Are SDs significantly different (P < 0.05)?	Yes
ANOVA table	SS	DF	MS	F (DFn	DFd)	P value
Treatment (between columns)	5787	4	1447	F (4	20) = 13.58	P<0.001
Residual (within columns)	2130	20	106.5
Total	7917	24
Data summary
Number of treatments (columns)	5
Number of values (total)	25

## Sheet: Ordinary one-way ANOVA of fig 5
Number of families	1
Number of comparisons per family	4
Alpha	0.05
Dunnett's multiple comparisons test	Mean Diff.	95.00% CI of diff.	Below threshold?	Summary	Adjusted P Value	B-?
CMV-scrR (20) vs. CMV-siRTNF-α (0.5)	-4.576	-21.88 to 12.73	No	ns	0.89	C	CMV-siRTNF-α (0.5)
CMV-scrR (20) vs. CMV-siRTNF-α (5)	15.84	-1.462 to 33.15	No	ns	0.08	D	CMV-siRTNF-α (5)
CMV-scrR (20) vs. CMV-siRTNF-α (20)	35.64	18.33 to 52.94	Yes	***	<0.001	E	CMV-siRTNF-α (20)
CMV-scrR (20) vs. IFX (20)	26.1	8.800 to 43.41	Yes	**	0.003	F	IFX (20)
Test details	Mean 1	Mean 2	Mean Diff.	SE of diff.	n1	n2	q	DF
CMV-scrR (20) vs. CMV-siRTNF-α (0.5)	38.29	42.87	-4.576	6.527	5	5	0.7011	20
CMV-scrR (20) vs. CMV-siRTNF-α (5)	38.29	22.45	15.84	6.527	5	5	2.427	20
CMV-scrR (20) vs. CMV-siRTNF-α (20)	38.29	2.656	35.64	6.527	5	5	5.46	20
CMV-scrR (20) vs. IFX (20)	38.29	12.19	26.1	6.527	5	5	4	20
