# Supplementary material for: In vivo self-assembled siRNA as a modality for combination therapy of ulcerative colitis
Source: Nat Commun. 2022 Sep 28;13:5700. doi: 10.1038/s41467-022-33436-0 (PMC9519883; doi:10.1038/s41467-022-33436-0)
Supplement: Supplementary file 4 — Source Data [file 41467_2022_33436_MOESM4_ESM.zip › detail of statistical test/Ordinary one-way ANOVA of fig 5f.xlsx]

## Sheet: Ordinary one-way ANOVA-2 of fig
Table Analyzed	fig 5f
Data sets analyzed	B-F
ANOVA summary
F	40.66
P value	<0.001
P value summary	***
Significant diff. among means (P < 0.05)?	Yes
R squared	0.8905
Brown-Forsythe test
F (DFn	DFd)	0.9341 (4	20)
P value	0.46
P value summary	ns
Are SDs significantly different (P < 0.05)?	No
Bartlett's test
Bartlett's statistic (corrected)	13.67
P value	0.008
P value summary	**
Are SDs significantly different (P < 0.05)?	Yes
ANOVA table	SS	DF	MS	F (DFn	DFd)	P value
Treatment (between columns)	1688760	4	422190	F (4	20) = 40.66	P<0.001
Residual (within columns)	207662	20	10383
Total	1896421	24
Data summary
Number of treatments (columns)	5
Number of values (total)	25

## Sheet: Ordinary one-way ANOVA of fig 5
Number of families	1
Number of comparisons per family	4
Alpha	0.05
Dunnett's multiple comparisons test	Mean Diff.	95.00% CI of diff.	Below threshold?	Summary	Adjusted P Value	B-?
CMV-scrR (20) vs. CMV-siRTNF-α (0.5)	146.1	-24.80 to 316.9	No	ns	0.11	C	CMV-siRTNF-α (0.5)
CMV-scrR (20) vs. CMV-siRTNF-α (5)	184.7	13.87 to 355.6	Yes	*	0.03	D	CMV-siRTNF-α (5)
CMV-scrR (20) vs. CMV-siRTNF-α (20)	577.9	407.1 to 748.8	Yes	***	<0.001	E	CMV-siRTNF-α (20)
CMV-scrR (20) vs. IFX (20)	667	496.1 to 837.8	Yes	***	<0.001	F	IFX (20)
Test details	Mean 1	Mean 2	Mean Diff.	SE of diff.	n1	n2	q	DF
CMV-scrR (20) vs. CMV-siRTNF-α (0.5)	830	683.9	146.1	64.45	5	5	2.266	20
CMV-scrR (20) vs. CMV-siRTNF-α (5)	830	645.3	184.7	64.45	5	5	2.867	20
CMV-scrR (20) vs. CMV-siRTNF-α (20)	830	252.1	577.9	64.45	5	5	8.968	20
CMV-scrR (20) vs. IFX (20)	830	163	667	64.45	5	5	10.35	20
