# Supplementary material for: In vivo self-assembled siRNA as a modality for combination therapy of ulcerative colitis
Source: Nat Commun. 2022 Sep 28;13:5700. doi: 10.1038/s41467-022-33436-0 (PMC9519883; doi:10.1038/s41467-022-33436-0)
Supplement: Supplementary file 4 — Source Data [file 41467_2022_33436_MOESM4_ESM.zip › detail of statistical test/Ordinary one-way ANOVA of fig 5h.xlsx]

## Sheet: Ordinary one-way ANOVA-2 of fig
Table Analyzed	fig 5h
Data sets analyzed	A-C
ANOVA summary
F	4.941
P value	0.02
P value summary	*
Significant diff. among means (P < 0.05)?	Yes
R squared	0.3972
Brown-Forsythe test
F (DFn	DFd)	0.8759 (2	15)
P value	0.44
P value summary	ns
Are SDs significantly different (P < 0.05)?	No
Bartlett's test
Bartlett's statistic (corrected)	3.517
P value	0.17
P value summary	ns
Are SDs significantly different (P < 0.05)?	No
ANOVA table	SS	DF	MS	F (DFn	DFd)	P value
Treatment (between columns)	4.178	2	2.089	F (2	15) = 4.941	P=0.02
Residual (within columns)	6.341	15	0.4228
Total	10.52	17
Data summary
Number of treatments (columns)	3
Number of values (total)	18

## Sheet: Ordinary one-way ANOVA of fig 5
Number of families	1
Number of comparisons per family	2
Alpha	0.05
Dunnett's multiple comparisons test	Mean Diff.	95.00% CI of diff.	Below threshold?	Summary	Adjusted P Value	A-?
CMV-scrR (20) vs. CMV-siRTNF-α (20)	-1.113	-2.029 to -0.1975	Yes	*	0.02	B	CMV-siRTNF-α (20)
CMV-scrR (20) vs. IFX (20)	-0.8959	-1.812 to 0.01984	No	ns	0.06	C	IFX (20)
Test details	Mean 1	Mean 2	Mean Diff.	SE of diff.	n1	n2	q	DF
CMV-scrR (20) vs. CMV-siRTNF-α (20)	1	2.113	-1.113	0.3754	6	6	2.965	15
CMV-scrR (20) vs. IFX (20)	1	1.896	-0.8959	0.3754	6	6	2.386	15
