# Supplementary material for: In vivo self-assembled siRNA as a modality for combination therapy of ulcerative colitis
Source: Nat Commun. 2022 Sep 28;13:5700. doi: 10.1038/s41467-022-33436-0 (PMC9519883; doi:10.1038/s41467-022-33436-0)
Supplement: Supplementary file 4 — Source Data [file 41467_2022_33436_MOESM4_ESM.zip › detail of statistical test/Ordinary one-way ANOVA of fig 5i.xlsx]

## Sheet: Ordinary one-way ANOVA-2 of fig
Table Analyzed	fig 5i
Data sets analyzed	A-C
ANOVA summary
F	56.68
P value	<0.001
P value summary	***
Significant diff. among means (P < 0.05)?	Yes
R squared	0.8831
Brown-Forsythe test
F (DFn	DFd)	0.2266 (2	15)
P value	0.8
P value summary	ns
Are SDs significantly different (P < 0.05)?	No
Bartlett's test
Bartlett's statistic (corrected)	1.355
P value	0.51
P value summary	ns
Are SDs significantly different (P < 0.05)?	No
ANOVA table	SS	DF	MS	F (DFn	DFd)	P value
Treatment (between columns)	2.41	2	1.205	F (2	15) = 56.68	P<0.001
Residual (within columns)	0.3189	15	0.02126
Total	2.729	17
Data summary
Number of treatments (columns)	3
Number of values (total)	18

## Sheet: Ordinary one-way ANOVA of fig 5
Number of families	1
Number of comparisons per family	2
Alpha	0.05
Dunnett's multiple comparisons test	Mean Diff.	95.00% CI of diff.	Below threshold?	Summary	Adjusted P Value	A-?
CMV-scrR (20) vs. CMV-siRTNF-α (20)	0.7516	0.5462 to 0.9569	Yes	***	<0.001	B	CMV-siRTNF-α (20)
CMV-scrR (20) vs. IFX (20)	0.7987	0.5934 to 1.004	Yes	***	<0.001	C	IFX (20)
Test details	Mean 1	Mean 2	Mean Diff.	SE of diff.	n1	n2	q	DF
CMV-scrR (20) vs. CMV-siRTNF-α (20)	1	0.2484	0.7516	0.08418	6	6	8.928	15
CMV-scrR (20) vs. IFX (20)	1	0.2013	0.7987	0.08418	6	6	9.488	15
