# Supplementary material for: In vivo self-assembled siRNA as a modality for combination therapy of ulcerative colitis
Source: Nat Commun. 2022 Sep 28;13:5700. doi: 10.1038/s41467-022-33436-0 (PMC9519883; doi:10.1038/s41467-022-33436-0)
Supplement: Supplementary file 4 — Source Data [file 41467_2022_33436_MOESM4_ESM.zip › detail of statistical test/Ordinary one-way ANOVA of fig 5k.xlsx]

## Sheet: Ordinary one-way ANOVA-2 of fig
Table Analyzed	fig 5k
Data sets analyzed	A-C
ANOVA summary
F	7.743
P value	0.005
P value summary	**
Significant diff. among means (P < 0.05)?	Yes
R squared	0.508
Brown-Forsythe test
F (DFn	DFd)	0.3772 (2	15)
P value	0.69
P value summary	ns
Are SDs significantly different (P < 0.05)?	No
Bartlett's test
Bartlett's statistic (corrected)	2.539
P value	0.28
P value summary	ns
Are SDs significantly different (P < 0.05)?	No
ANOVA table	SS	DF	MS	F (DFn	DFd)	P value
Treatment (between columns)	3.413	2	1.707	F (2	15) = 7.743	P=0.005
Residual (within columns)	3.306	15	0.2204
Total	6.72	17
Data summary
Number of treatments (columns)	3
Number of values (total)	18

## Sheet: Ordinary one-way ANOVA of fig 5
Number of families	1
Number of comparisons per family	2
Alpha	0.05
Dunnett's multiple comparisons test	Mean Diff.	95.00% CI of diff.	Below threshold?	Summary	Adjusted P Value	A-?
CMV-scrR (20) vs. CMV-siRTNF-α (20)	-0.8035	-1.465 to -0.1423	Yes	*	0.02	B	CMV-siRTNF-α (20)
CMV-scrR (20) vs. IFX (20)	-1.009	-1.671 to -0.3481	Yes	**	0.004	C	IFX (20)
Test details	Mean 1	Mean 2	Mean Diff.	SE of diff.	n1	n2	q	DF
CMV-scrR (20) vs. CMV-siRTNF-α (20)	0.6225	1.426	-0.8035	0.2711	6	6	2.964	15
CMV-scrR (20) vs. IFX (20)	0.6225	1.632	-1.009	0.2711	6	6	3.724	15
