# Supplementary material for: In vivo self-assembled siRNA as a modality for combination therapy of ulcerative colitis
Source: Nat Commun. 2022 Sep 28;13:5700. doi: 10.1038/s41467-022-33436-0 (PMC9519883; doi:10.1038/s41467-022-33436-0)
Supplement: Supplementary file 4 — Source Data [file 41467_2022_33436_MOESM4_ESM.zip › detail of statistical test/Ordinary one-way ANOVA of fig 6c.xlsx]

## Sheet: Ordinary one-way ANOVA-2 of fig
Table Analyzed	fig 6c
Data sets analyzed	B-D
ANOVA summary
F	14.15
P value	<0.001
P value summary	***
Significant diff. among means (P < 0.05)?	Yes
R squared	0.6535
Brown-Forsythe test
F (DFn	DFd)	0.1056 (2	15)
P value	0.9
P value summary	ns
Are SDs significantly different (P < 0.05)?	No
Bartlett's test
Bartlett's statistic (corrected)	0.08124
P value	0.96
P value summary	ns
Are SDs significantly different (P < 0.05)?	No
ANOVA table	SS	DF	MS	F (DFn	DFd)	P value
Treatment (between columns)	10.83	2	5.414	F (2	15) = 14.15	P<0.001
Residual (within columns)	5.741	15	0.3827
Total	16.57	17
Data summary
Number of treatments (columns)	3
Number of values (total)	18

## Sheet: Ordinary one-way ANOVA of fig 6
Number of families	1
Number of comparisons per family	2
Alpha	0.05
Dunnett's multiple comparisons test	Mean Diff.	95.00% CI of diff.	Below threshold?	Summary	Adjusted P Value	B-?
CMV-scrR vs. CMV-siRTNF-α	1.722	0.8510 to 2.593	Yes	***	<0.001	C	CMV-siRTNF-α
CMV-scrR vs. IFX	1.556	0.6843 to 2.427	Yes	**	0.001	D	IFX
Test details	Mean 1	Mean 2	Mean Diff.	SE of diff.	n1	n2	q	DF
CMV-scrR vs. CMV-siRTNF-α	2.833	1.111	1.722	0.3572	6	6	4.822	15
CMV-scrR vs. IFX	2.833	1.278	1.556	0.3572	6	6	4.355	15
