# Supplementary material for: In vivo self-assembled siRNA as a modality for combination therapy of ulcerative colitis
Source: Nat Commun. 2022 Sep 28;13:5700. doi: 10.1038/s41467-022-33436-0 (PMC9519883; doi:10.1038/s41467-022-33436-0)
Supplement: Supplementary file 4 — Source Data [file 41467_2022_33436_MOESM4_ESM.zip › detail of statistical test/Ordinary one-way ANOVA of fig 6e.xlsx]

## Sheet: IL-6-1
Table Analyzed	fig 6e-IL-6
Data sets analyzed	B-D
ANOVA summary
F	14.48
P value	<0.001
P value summary	***
Significant diff. among means (P < 0.05)?	Yes
R squared	0.6039
Brown-Forsythe test
F (DFn	DFd)	8.474 (2	19)
P value	0.002
P value summary	**
Are SDs significantly different (P < 0.05)?	Yes
Bartlett's test
Bartlett's statistic (corrected)	31.57
P value	<0.001
P value summary	***
Are SDs significantly different (P < 0.05)?	Yes
ANOVA table	SS	DF	MS	F (DFn	DFd)	P value
Treatment (between columns)	31440	2	15720	F (2	19) = 14.48	P<0.001
Residual (within columns)	20623	19	1085
Total	52063	21
Data summary
Number of treatments (columns)	3
Number of values (total)	22

## Sheet: IL-6-2
Number of families	1
Number of comparisons per family	2
Alpha	0.05
Dunnett's multiple comparisons test	Mean Diff.	95.00% CI of diff.	Below threshold?	Summary	Adjusted P Value	B-?
CMV-scrR vs. CMV-siRTNF-α	76.96	36.28 to 117.6	Yes	***	<0.001	C	CMV-siRTNF-α
CMV-scrR vs. IFX	85.26	43.24 to 127.3	Yes	***	<0.001	D	IFX
Test details	Mean 1	Mean 2	Mean Diff.	SE of diff.	n1	n2	q	DF
CMV-scrR vs. CMV-siRTNF-α	88.31	11.35	76.96	17.05	7	8	4.513	19
CMV-scrR vs. IFX	88.31	3.054	85.26	17.61	7	7	4.841	19

## Sheet: IL-17A-1
Table Analyzed	fig 6e-IL-17A
Data sets analyzed	B-D
ANOVA summary
F	41.53
P value	<0.001
P value summary	***
Significant diff. among means (P < 0.05)?	Yes
R squared	0.8139
Brown-Forsythe test
F (DFn	DFd)	3.858 (2	19)
P value	0.04
P value summary	*
Are SDs significantly different (P < 0.05)?	Yes
Bartlett's test
Bartlett's statistic (corrected)	23.7
P value	<0.001
P value summary	***
Are SDs significantly different (P < 0.05)?	Yes
ANOVA table	SS	DF	MS	F (DFn	DFd)	P value
Treatment (between columns)	81732	2	40866	F (2	19) = 41.53	P<0.001
Residual (within columns)	18694	19	983.9
Total	100426	21
Data summary
Number of treatments (columns)	3
Number of values (total)	22

## Sheet: IL-17A-2
Number of families	1
Number of comparisons per family	2
Alpha	0.05
Dunnett's multiple comparisons test	Mean Diff.	95.00% CI of diff.	Below threshold?	Summary	Adjusted P Value	B-?
CMV-scrR vs. CMV-siRTNF-α	145.3	106.5 to 184.0	Yes	***	<0.001	C	CMV-siRTNF-α
CMV-scrR vs. IFX	102.4	62.40 to 142.4	Yes	***	<0.001	D	IFX
Test details	Mean 1	Mean 2	Mean Diff.	SE of diff.	n1	n2	q	DF
CMV-scrR vs. CMV-siRTNF-α	262.3	117	145.3	16.23	7	8	8.947	19
CMV-scrR vs. IFX	262.3	159.9	102.4	16.77	7	7	6.107	19

## Sheet: IL-12p70-1
Table Analyzed	fig 6e-IL-12p70
Data sets analyzed	B-D
ANOVA summary
F	21.66
P value	<0.001
P value summary	***
Significant diff. among means (P < 0.05)?	Yes
R squared	0.6952
Brown-Forsythe test
F (DFn	DFd)	0.8854 (2	19)
P value	0.43
P value summary	ns
Are SDs significantly different (P < 0.05)?	No
Bartlett's test
Bartlett's statistic (corrected)	5.254
P value	0.07
P value summary	ns
Are SDs significantly different (P < 0.05)?	No
ANOVA table	SS	DF	MS	F (DFn	DFd)	P value
Treatment (between columns)	7083649	2	3541824	F (2	19) = 21.66	P<0.001
Residual (within columns)	3106152	19	163482
Total	10189801	21
Data summary
Number of treatments (columns)	3
Number of values (total)	22

## Sheet: IL-12p70-2
Number of families	1
Number of comparisons per family	2
Alpha	0.05
Dunnett's multiple comparisons test	Mean Diff.	95.00% CI of diff.	Below threshold?	Summary	Adjusted P Value	B-?
CMV-scrR vs. CMV-siRTNF-α	1258	758.9 to 1757	Yes	***	<0.001	C	CMV-siRTNF-α
CMV-scrR vs. IFX	1167	651.4 to 1683	Yes	***	<0.001	D	IFX
Test details	Mean 1	Mean 2	Mean Diff.	SE of diff.	n1	n2	q	DF
CMV-scrR vs. CMV-siRTNF-α	1762	503.9	1258	209.3	7	8	6.012	19
CMV-scrR vs. IFX	1762	594.9	1167	216.1	7	7	5.4	19

## Sheet: IL-23-1
Table Analyzed	fig 6e-IL-23
Data sets analyzed	B-D
ANOVA summary
F	14.39
P value	<0.001
P value summary	***
Significant diff. among means (P < 0.05)?	Yes
R squared	0.6023
Brown-Forsythe test
F (DFn	DFd)	0.2820 (2	19)
P value	0.76
P value summary	ns
Are SDs significantly different (P < 0.05)?	No
Bartlett's test
Bartlett's statistic (corrected)	1.459
P value	0.48
P value summary	ns
Are SDs significantly different (P < 0.05)?	No
ANOVA table	SS	DF	MS	F (DFn	DFd)	P value
Treatment (between columns)	5274	2	2637	F (2	19) = 14.39	P<0.001
Residual (within columns)	3482	19	183.3
Total	8756	21
Data summary
Number of treatments (columns)	3
Number of values (total)	22

## Sheet: IL-23-2
Number of families	1
Number of comparisons per family	2
Alpha	0.05
Dunnett's multiple comparisons test	Mean Diff.	95.00% CI of diff.	Below threshold?	Summary	Adjusted P Value	B-?
CMV-scrR vs. CMV-siRTNF-α	33.84	17.13 to 50.56	Yes	***	<0.001	C	CMV-siRTNF-α
CMV-scrR vs. IFX	32.51	15.25 to 49.77	Yes	***	<0.001	D	IFX
Test details	Mean 1	Mean 2	Mean Diff.	SE of diff.	n1	n2	q	DF
CMV-scrR vs. CMV-siRTNF-α	76.21	42.37	33.84	7.007	7	8	4.83	19
CMV-scrR vs. IFX	76.21	43.7	32.51	7.237	7	7	4.493	19
