# Supplementary material for: In vivo self-assembled siRNA as a modality for combination therapy of ulcerative colitis
Source: Nat Commun. 2022 Sep 28;13:5700. doi: 10.1038/s41467-022-33436-0 (PMC9519883; doi:10.1038/s41467-022-33436-0)
Supplement: Supplementary file 4 — Source Data [file 41467_2022_33436_MOESM4_ESM.zip › detail of statistical test/Ordinary one-way ANOVA of fig 6g.xlsx]

## Sheet: Ordinary one-way ANOVA-2 of fig
Table Analyzed	fig 6g
Data sets analyzed	B-D
ANOVA summary
F	19.87
P value	<0.001
P value summary	***
Significant diff. among means (P < 0.05)?	Yes
R squared	0.726
Brown-Forsythe test
F (DFn	DFd)	1.657 (2	15)
P value	0.22
P value summary	ns
Are SDs significantly different (P < 0.05)?	No
Bartlett's test
Bartlett's statistic (corrected)	3.219
P value	0.2
P value summary	ns
Are SDs significantly different (P < 0.05)?	No
ANOVA table	SS	DF	MS	F (DFn	DFd)	P value
Treatment (between columns)	8.29	2	4.145	F (2	15) = 19.87	P<0.001
Residual (within columns)	3.129	15	0.2086
Total	11.42	17
Data summary
Number of treatments (columns)	3
Number of values (total)	18

## Sheet: Ordinary one-way ANOVA of fig 6
Number of families	1
Number of comparisons per family	2
Alpha	0.05
Šídák's multiple comparisons test	Mean Diff.	95.00% CI of diff.	Below threshold?	Summary	Adjusted P Value	B-?
CMV-scrR vs. CMV-siRTNF-α	1.383	0.7285 to 2.038	Yes	***	<0.001	C	CMV-siRTNF-α
CMV-scrR vs. IFX	1.49	0.8352 to 2.145	Yes	***	<0.001	D	IFX
Test details	Mean 1	Mean 2	Mean Diff.	SE of diff.	n1	n2	t	DF
CMV-scrR vs. CMV-siRTNF-α	2.537	1.153	1.383	0.2637	6	6	5.246	15
CMV-scrR vs. IFX	2.537	1.047	1.49	0.2637	6	6	5.651	15
