# Supplementary material for: In vivo self-assembled siRNA as a modality for combination therapy of ulcerative colitis
Source: Nat Commun. 2022 Sep 28;13:5700. doi: 10.1038/s41467-022-33436-0 (PMC9519883; doi:10.1038/s41467-022-33436-0)
Supplement: Supplementary file 4 — Source Data [file 41467_2022_33436_MOESM4_ESM.zip › detail of statistical test/Ordinary one-way ANOVA of fig 6h.xlsx]

## Sheet: Ordinary one-way ANOVA-2 of fig
Table Analyzed	fig 6h
Data sets analyzed	B-D
ANOVA summary
F	76.2
P value	<0.001
P value summary	***
Significant diff. among means (P < 0.05)?	Yes
R squared	0.9104
Brown-Forsythe test
F (DFn	DFd)	0.1430 (2	15)
P value	0.87
P value summary	ns
Are SDs significantly different (P < 0.05)?	No
Bartlett's test
Bartlett's statistic (corrected)	0.3702
P value	0.83
P value summary	ns
Are SDs significantly different (P < 0.05)?	No
ANOVA table	SS	DF	MS	F (DFn	DFd)	P value
Treatment (between columns)	665.3	2	332.7	F (2	15) = 76.20	P<0.001
Residual (within columns)	65.49	15	4.366
Total	730.8	17
Data summary
Number of treatments (columns)	3
Number of values (total)	18

## Sheet: Ordinary one-way ANOVA of fig 6
Number of families	1
Number of comparisons per family	2
Alpha	0.05
Dunnett's multiple comparisons test	Mean Diff.	95.00% CI of diff.	Below threshold?	Summary	Adjusted P Value	B-?
CMV-scrR vs. CMV-siRTNF-α	12	9.059 to 14.94	Yes	***	<0.001	C	CMV-siRTNF-α
CMV-scrR vs. IFX	13.64	10.69 to 16.58	Yes	***	<0.001	D	IFX
Test details	Mean 1	Mean 2	Mean Diff.	SE of diff.	n1	n2	q	DF
CMV-scrR vs. CMV-siRTNF-α	19.43	7.423	12	1.206	6	6	9.949	15
CMV-scrR vs. IFX	19.43	5.788	13.64	1.206	6	6	11.3	15
