# Supplementary material for: In vivo self-assembled siRNA as a modality for combination therapy of ulcerative colitis
Source: Nat Commun. 2022 Sep 28;13:5700. doi: 10.1038/s41467-022-33436-0 (PMC9519883; doi:10.1038/s41467-022-33436-0)
Supplement: Supplementary file 4 — Source Data [file 41467_2022_33436_MOESM4_ESM.zip › detail of statistical test/Ordinary one-way ANOVA of fig 6i.xlsx]

## Sheet: Ordinary one-way ANOVA-2 of fig
Table Analyzed	fig 6i
Data sets analyzed	B-D
ANOVA summary
F	76.1
P value	<0.001
P value summary	***
Significant diff. among means (P < 0.05)?	Yes
R squared	0.9103
Brown-Forsythe test
F (DFn	DFd)	0.1485 (2	15)
P value	0.86
P value summary	ns
Are SDs significantly different (P < 0.05)?	No
Bartlett's test
Bartlett's statistic (corrected)	0.3737
P value	0.83
P value summary	ns
Are SDs significantly different (P < 0.05)?	No
ANOVA table	SS	DF	MS	F (DFn	DFd)	P value
Treatment (between columns)	66635	2	33317	F (2	15) = 76.10	P<0.001
Residual (within columns)	6567	15	437.8
Total	73202	17
Data summary
Number of treatments (columns)	3
Number of values (total)	18

## Sheet: Ordinary one-way ANOVA of fig 6
Number of families	1
Number of comparisons per family	2
Alpha	0.05
Dunnett's multiple comparisons test	Mean Diff.	95.00% CI of diff.	Below threshold?	Summary	Adjusted P Value	B-?
CMV-scrR vs. CMV-siRTNF-α	120.1	90.65 to 149.6	Yes	***	<0.001	C	CMV-siRTNF-α
CMV-scrR vs. IFX	136.5	107.0 to 165.9	Yes	***	<0.001	D	IFX
Test details	Mean 1	Mean 2	Mean Diff.	SE of diff.	n1	n2	q	DF
CMV-scrR vs. CMV-siRTNF-α	194.4	74.24	120.1	12.08	6	6	9.943	15
CMV-scrR vs. IFX	194.4	57.89	136.5	12.08	6	6	11.3	15
