# Supplementary material for: In vivo self-assembled siRNA as a modality for combination therapy of ulcerative colitis
Source: Nat Commun. 2022 Sep 28;13:5700. doi: 10.1038/s41467-022-33436-0 (PMC9519883; doi:10.1038/s41467-022-33436-0)
Supplement: Supplementary file 4 — Source Data [file 41467_2022_33436_MOESM4_ESM.zip › detail of statistical test/Ordinary one-way ANOVA of fig 7c.xlsx]

## Sheet: Ordinary one-way ANOVA-2 of fig
Table Analyzed	fig 7c
Data sets analyzed	C-G
ANOVA summary
F	3.665
P value	0.02
P value summary	*
Significant diff. among means (P < 0.05)?	Yes
R squared	0.3697
Brown-Forsythe test
F (DFn	DFd)	0.2760 (4	25)
P value	0.89
P value summary	ns
Are SDs significantly different (P < 0.05)?	No
Bartlett's test
Bartlett's statistic (corrected)	1.867
P value	0.76
P value summary	ns
Are SDs significantly different (P < 0.05)?	No
ANOVA table	SS	DF	MS	F (DFn	DFd)	P value
Treatment (between columns)	9.459	4	2.365	F (4	25) = 3.665	P=0.02
Residual (within columns)	16.13	25	0.6452
Total	25.59	29
Data summary
Number of treatments (columns)	5
Number of values (total)	30

## Sheet: Ordinary one-way ANOVA of fig 7
Number of families	1
Number of comparisons per family	4
Alpha	0.05
Dunnett's multiple comparisons test	Mean Diff.	95.00% CI of diff.	Below threshold?	Summary	Adjusted P Value	C-?
CMV-scrR vs. CMV-siRTNF-α	0.4444	-0.7646 to 1.653	No	ns	0.74	D	CMV-siRTNF-α
CMV-scrR vs. CMV-siRIntegrin α4	0.9444	-0.2646 to 2.153	No	ns	0.16	E	CMV-siRIntegrin α4
CMV-scrR vs. CMV-siRB7-1	1.278	0.06875 to 2.487	Yes	*	0.04	F	CMV-siRB7-1
CMV-scrR vs. CMV-siRT+B+I	1.556	0.3465 to 2.765	Yes	**	0.009	G	CMV-siRT+B+I
Test details	Mean 1	Mean 2	Mean Diff.	SE of diff.	n1	n2	q	DF
CMV-scrR vs. CMV-siRTNF-α	2.278	1.833	0.4444	0.4637	6	6	0.9584	25
CMV-scrR vs. CMV-siRIntegrin α4	2.278	1.333	0.9444	0.4637	6	6	2.037	25
CMV-scrR vs. CMV-siRB7-1	2.278	1	1.278	0.4637	6	6	2.755	25
CMV-scrR vs. CMV-siRT+B+I	2.278	0.7222	1.556	0.4637	6	6	3.354	25
