# Supplementary material for: In vivo self-assembled siRNA as a modality for combination therapy of ulcerative colitis
Source: Nat Commun. 2022 Sep 28;13:5700. doi: 10.1038/s41467-022-33436-0 (PMC9519883; doi:10.1038/s41467-022-33436-0)
Supplement: Supplementary file 4 — Source Data [file 41467_2022_33436_MOESM4_ESM.zip › detail of statistical test/Ordinary one-way ANOVA of fig 7e.xlsx]

## Sheet: IL-6-1
Table Analyzed	fig 7e-IL-6
Data sets analyzed	C-G
ANOVA summary
F	2.349
P value	0.08
P value summary	ns
Significant diff. among means (P < 0.05)?	No
R squared	0.2731
Brown-Forsythe test
F (DFn	DFd)	2.462 (4	25)
P value	0.07
P value summary	ns
Are SDs significantly different (P < 0.05)?	No
Bartlett's test
Bartlett's statistic (corrected)	5.576
P value	0.23
P value summary	ns
Are SDs significantly different (P < 0.05)?	No
ANOVA table	SS	DF	MS	F (DFn	DFd)	P value
Treatment (between columns)	191322	4	47830	F (4	25) = 2.349	P=0.08
Residual (within columns)	509141	25	20366
Total	700463	29
Data summary
Number of treatments (columns)	5
Number of values (total)	30

## Sheet: IL-6-2
Number of families	1
Number of comparisons per family	4
Alpha	0.05
Dunnett's multiple comparisons test	Mean Diff.	95.00% CI of diff.	Below threshold?	Summary	Adjusted P Value	C-?
CMV-scrR vs. CMV-siRTNF-α	190.5	-24.31 to 405.3	No	ns	0.09	D	CMV-siRTNF-α
CMV-scrR vs. CMV-siRB7-1	102.6	-112.2 to 317.4	No	ns	0.55	E	CMV-siRB7-1
CMV-scrR vs. CMV-siRIntegrin α4	138.1	-76.72 to 352.9	No	ns	0.3	F	CMV-siRIntegrin α4
CMV-scrR vs. CMV-siRT+B+I	232.7	17.90 to 447.5	Yes	*	0.03	G	CMV-siRT+B+I
Test details	Mean 1	Mean 2	Mean Diff.	SE of diff.	n1	n2	q	DF
CMV-scrR vs. CMV-siRTNF-α	395.6	205.1	190.5	82.39	6	6	2.312	25
CMV-scrR vs. CMV-siRB7-1	395.6	293	102.6	82.39	6	6	1.245	25
CMV-scrR vs. CMV-siRIntegrin α4	395.6	257.5	138.1	82.39	6	6	1.676	25
CMV-scrR vs. CMV-siRT+B+I	395.6	162.9	232.7	82.39	6	6	2.824	25

## Sheet: IL-12p70-1
Table Analyzed	fig 7e-IL-12p70
Data sets analyzed	C-G
ANOVA summary
F	25.5
P value	<0.001
P value summary	***
Significant diff. among means (P < 0.05)?	Yes
R squared	0.8032
Brown-Forsythe test
F (DFn	DFd)	2.241 (4	25)
P value	0.09
P value summary	ns
Are SDs significantly different (P < 0.05)?	No
Bartlett's test
Bartlett's statistic (corrected)	14.92
P value	0.005
P value summary	**
Are SDs significantly different (P < 0.05)?	Yes
ANOVA table	SS	DF	MS	F (DFn	DFd)	P value
Treatment (between columns)	5296892	4	1324223	F (4	25) = 25.50	P<0.001
Residual (within columns)	1298111	25	51924
Total	6595003	29
Data summary
Number of treatments (columns)	5
Number of values (total)	30

## Sheet: IL-12p70-2
Number of families	1
Number of comparisons per family	4
Alpha	0.05
Dunnett's multiple comparisons test	Mean Diff.	95.00% CI of diff.	Below threshold?	Summary	Adjusted P Value	C-?
CMV-scrR vs. CMV-siRTNF-α	798.8	455.8 to 1142	Yes	***	<0.001	D	CMV-siRTNF-α
CMV-scrR vs. CMV-siRB7-1	760.1	417.2 to 1103	Yes	***	<0.001	E	CMV-siRB7-1
CMV-scrR vs. CMV-siRIntegrin α4	1033	689.7 to 1376	Yes	***	<0.001	F	CMV-siRIntegrin α4
CMV-scrR vs. CMV-siRT+B+I	1239	896.1 to 1582	Yes	***	<0.001	G	CMV-siRT+B+I
Test details	Mean 1	Mean 2	Mean Diff.	SE of diff.	n1	n2	q	DF
CMV-scrR vs. CMV-siRTNF-α	1547	748.3	798.8	131.6	6	6	6.072	25
CMV-scrR vs. CMV-siRB7-1	1547	786.9	760.1	131.6	6	6	5.778	25
CMV-scrR vs. CMV-siRIntegrin α4	1547	514.3	1033	131.6	6	6	7.85	25
CMV-scrR vs. CMV-siRT+B+I	1547	308	1239	131.6	6	6	9.418	25

## Sheet: IL-17A-1
Table Analyzed	fig 7e-IL-17A
Data sets analyzed	C-G
ANOVA summary
F	10.98
P value	<0.001
P value summary	***
Significant diff. among means (P < 0.05)?	Yes
R squared	0.6563
Brown-Forsythe test
F (DFn	DFd)	1.416 (4	23)
P value	0.26
P value summary	ns
Are SDs significantly different (P < 0.05)?	No
Bartlett's test
Bartlett's statistic (corrected)	5.485
P value	0.24
P value summary	ns
Are SDs significantly different (P < 0.05)?	No
ANOVA table	SS	DF	MS	F (DFn	DFd)	P value
Treatment (between columns)	778626	4	194657	F (4	23) = 10.98	P<0.001
Residual (within columns)	407798	23	17730
Total	1186425	27
Data summary
Number of treatments (columns)	5
Number of values (total)	28

## Sheet: IL-17A-2
Number of families	1
Number of comparisons per family	4
Alpha	0.05
Dunnett's multiple comparisons test	Mean Diff.	95.00% CI of diff.	Below threshold?	Summary	Adjusted P Value	C-?
CMV-scrR vs. CMV-siRTNF-α	286.9	74.89 to 498.8	Yes	**	0.006	D	CMV-siRTNF-α
CMV-scrR vs. CMV-siRB7-1	347.2	145.1 to 549.3	Yes	***	<0.001	E	CMV-siRB7-1
CMV-scrR vs. CMV-siRIntegrin α4	409.1	197.2 to 621.1	Yes	***	<0.001	F	CMV-siRIntegrin α4
CMV-scrR vs. CMV-siRT+B+I	465.8	263.7 to 667.9	Yes	***	<0.001	G	CMV-siRT+B+I
Test details	Mean 1	Mean 2	Mean Diff.	SE of diff.	n1	n2	q	DF
CMV-scrR vs. CMV-siRTNF-α	608.9	322.1	286.9	80.63	6	5	3.558	23
CMV-scrR vs. CMV-siRB7-1	608.9	261.7	347.2	76.88	6	6	4.517	23
CMV-scrR vs. CMV-siRIntegrin α4	608.9	199.8	409.1	80.63	6	5	5.074	23
CMV-scrR vs. CMV-siRT+B+I	608.9	143.1	465.8	76.88	6	6	6.059	23
