# Supplementary material for: In vivo self-assembled siRNA as a modality for combination therapy of ulcerative colitis
Source: Nat Commun. 2022 Sep 28;13:5700. doi: 10.1038/s41467-022-33436-0 (PMC9519883; doi:10.1038/s41467-022-33436-0)
Supplement: Supplementary file 4 — Source Data [file 41467_2022_33436_MOESM4_ESM.zip › detail of statistical test/Ordinary one-way ANOVA of fig 7g.xlsx]

## Sheet: Ordinary one-way ANOVA-2 of fig
Table Analyzed	fig 7g
Data sets analyzed	C-G
ANOVA summary
F	5.341
P value	0.003
P value summary	**
Significant diff. among means (P < 0.05)?	Yes
R squared	0.4608
Brown-Forsythe test
F (DFn	DFd)	0.4545 (4	25)
P value	0.77
P value summary	ns
Are SDs significantly different (P < 0.05)?	No
Bartlett's test
Bartlett's statistic (corrected)	1.512
P value	0.82
P value summary	ns
Are SDs significantly different (P < 0.05)?	No
ANOVA table	SS	DF	MS	F (DFn	DFd)	P value
Treatment (between columns)	7.3	4	1.825	F (4	25) = 5.341	P=0.003
Residual (within columns)	8.542	25	0.3417
Total	15.84	29
Data summary
Number of treatments (columns)	5
Number of values (total)	30

## Sheet: Ordinary one-way ANOVA of fig 7
Number of families	1
Number of comparisons per family	4
Alpha	0.05
Dunnett's multiple comparisons test	Mean Diff.	95.00% CI of diff.	Below threshold?	Summary	Adjusted P Value	C-?
CMV-scrR vs. CMV-siRTNF-α	0.5833	-0.2965 to 1.463	No	ns	0.27	D	CMV-siRTNF-α
CMV-scrR vs. CMV-siRIntegrin α4	1	0.1202 to 1.880	Yes	*	0.02	E	CMV-siRIntegrin α4
CMV-scrR vs. CMV-siRB7-1	0.8333	-0.04649 to 1.713	No	ns	0.07	F	CMV-siRB7-1
CMV-scrR vs. CMV-siRT+B+I	1.5	0.6202 to 2.380	Yes	***	<0.001	G	CMV-siRT+B+I
Test details	Mean 1	Mean 2	Mean Diff.	SE of diff.	n1	n2	q	DF
CMV-scrR vs. CMV-siRTNF-α	2.667	2.083	0.5833	0.3375	6	6	1.729	25
CMV-scrR vs. CMV-siRIntegrin α4	2.667	1.667	1	0.3375	6	6	2.963	25
CMV-scrR vs. CMV-siRB7-1	2.667	1.833	0.8333	0.3375	6	6	2.469	25
CMV-scrR vs. CMV-siRT+B+I	2.667	1.167	1.5	0.3375	6	6	4.445	25
