# Supplementary material for: In vivo self-assembled siRNA as a modality for combination therapy of ulcerative colitis
Source: Nat Commun. 2022 Sep 28;13:5700. doi: 10.1038/s41467-022-33436-0 (PMC9519883; doi:10.1038/s41467-022-33436-0)
Supplement: Supplementary file 4 — Source Data [file 41467_2022_33436_MOESM4_ESM.zip › detail of statistical test/Ordinary one-way ANOVA of fig 8a.xlsx]

## Sheet: Ordinary one-way ANOVA-2 of fig
Table Analyzed	fig 8a
Data sets analyzed	C-E
ANOVA summary
F	18.23
P value	<0.001
P value summary	***
Significant diff. among means (P < 0.05)?	Yes
R squared	0.7085
Brown-Forsythe test
F (DFn	DFd)	0.5057 (2	15)
P value	0.61
P value summary	ns
Are SDs significantly different (P < 0.05)?	No
Bartlett's test
Bartlett's statistic (corrected)	0.9446
P value	0.62
P value summary	ns
Are SDs significantly different (P < 0.05)?	No
ANOVA table	SS	DF	MS	F (DFn	DFd)	P value
Treatment (between columns)	21.14	2	10.57	F (2	15) = 18.23	P<0.001
Residual (within columns)	8.698	15	0.5798
Total	29.84	17
Data summary
Number of treatments (columns)	3
Number of values (total)	18

## Sheet: Ordinary one-way ANOVA of fig 8
Number of families	1
Number of comparisons per family	2
Alpha	0.05
Dunnett's multiple comparisons test	Mean Diff.	95.00% CI of diff.	Below threshold?	Summary	Adjusted P Value	C-?
CMV-scrR vs. CMV-siRTNF-α	2.185	1.113 to 3.258	Yes	***	<0.001	D	CMV-siRTNF-α
CMV-scrR vs. CMV-siRT+B+I	2.398	1.326 to 3.471	Yes	***	<0.001	E	CMV-siRT+B+I
Test details	Mean 1	Mean 2	Mean Diff.	SE of diff.	n1	n2	q	DF
CMV-scrR vs. CMV-siRTNF-α	3.466	1.281	2.185	0.4396	6	6	4.97	15
CMV-scrR vs. CMV-siRT+B+I	3.466	1.068	2.398	0.4396	6	6	5.455	15
