# Supplementary material for: In vivo self-assembled siRNA as a modality for combination therapy of ulcerative colitis
Source: Nat Commun. 2022 Sep 28;13:5700. doi: 10.1038/s41467-022-33436-0 (PMC9519883; doi:10.1038/s41467-022-33436-0)
Supplement: Supplementary file 4 — Source Data [file 41467_2022_33436_MOESM4_ESM.zip › detail of statistical test/Ordinary one-way ANOVA of fig 8c.xlsx]

## Sheet: Ordinary one-way ANOVA-2 of fig
Table Analyzed	fig 8c
Data sets analyzed	C-E
ANOVA summary
F	9.385
P value	0.002
P value summary	**
Significant diff. among means (P < 0.05)?	Yes
R squared	0.5558
Brown-Forsythe test
F (DFn	DFd)	3.048 (2	15)
P value	0.08
P value summary	ns
Are SDs significantly different (P < 0.05)?	No
Bartlett's test
Bartlett's statistic (corrected)	4.964
P value	0.08
P value summary	ns
Are SDs significantly different (P < 0.05)?	No
ANOVA table	SS	DF	MS	F (DFn	DFd)	P value
Treatment (between columns)	194.3	2	97.15	F (2	15) = 9.385	P=0.002
Residual (within columns)	155.3	15	10.35
Total	349.6	17
Data summary
Number of treatments (columns)	3
Number of values (total)	18

## Sheet: Ordinary one-way ANOVA of fig 8
Number of families	1
Number of comparisons per family	2
Alpha	0.05
Dunnett's multiple comparisons test	Mean Diff.	95.00% CI of diff.	Below threshold?	Summary	Adjusted P Value	C-?
CMV-scrR vs. CMV-siRB7-1	4.739	0.2073 to 9.270	Yes	*	0.04	D	CMV-siRB7-1
CMV-scrR vs. CMV-siRT+B+I	8.003	3.471 to 12.53	Yes	**	0.001	E	CMV-siRT+B+I
Test details	Mean 1	Mean 2	Mean Diff.	SE of diff.	n1	n2	q	DF
CMV-scrR vs. CMV-siRB7-1	12.72	7.98	4.739	1.858	6	6	2.551	15
CMV-scrR vs. CMV-siRT+B+I	12.72	4.716	8.003	1.858	6	6	4.308	15
