# Supplementary material for: In vivo self-assembled siRNA as a modality for combination therapy of ulcerative colitis
Source: Nat Commun. 2022 Sep 28;13:5700. doi: 10.1038/s41467-022-33436-0 (PMC9519883; doi:10.1038/s41467-022-33436-0)
Supplement: Supplementary file 4 — Source Data [file 41467_2022_33436_MOESM4_ESM.zip › detail of statistical test/Ordinary one-way ANOVA of fig 8e.xlsx]

## Sheet: Ordinary one-way ANOVA-2 of fig
Table Analyzed	fig 8e
Data sets analyzed	B-D
ANOVA summary
F	5.524
P value	0.03
P value summary	*
Significant diff. among means (P < 0.05)?	Yes
R squared	0.5511
Brown-Forsythe test
F (DFn	DFd)	6.394 (2	9)
P value	0.02
P value summary	*
Are SDs significantly different (P < 0.05)?	Yes
Bartlett's test
Bartlett's statistic (corrected)	6.871
P value	0.03
P value summary	*
Are SDs significantly different (P < 0.05)?	Yes
ANOVA table	SS	DF	MS	F (DFn	DFd)	P value
Treatment (between columns)	492.8	2	246.4	F (2	9) = 5.524	P=0.03
Residual (within columns)	401.5	9	44.61
Total	894.3	11
Data summary
Number of treatments (columns)	3
Number of values (total)	12

## Sheet: Ordinary one-way ANOVA of fig 8
Number of families	1
Number of comparisons per family	2
Alpha	0.05
Dunnett's multiple comparisons test	Mean Diff.	95.00% CI of diff.	Below threshold?	Summary	Adjusted P Value	B-?
CMV-scrR vs. CMV-siRB7-1	13.09	0.7443 to 25.44	Yes	*	0.04	C	CMV-siRB7-1
CMV-scrR vs. CMV-siRT+B+I	14.05	1.702 to 26.39	Yes	*	0.03	D	CMV-siRT+B+I
Test details	Mean 1	Mean 2	Mean Diff.	SE of diff.	n1	n2	q	DF
CMV-scrR vs. CMV-siRB7-1	21.61	8.518	13.09	4.723	4	4	2.772	9
CMV-scrR vs. CMV-siRT+B+I	21.61	7.56	14.05	4.723	4	4	2.974	9
