# Supplementary material for: In vivo self-assembled siRNA as a modality for combination therapy of ulcerative colitis
Source: Nat Commun. 2022 Sep 28;13:5700. doi: 10.1038/s41467-022-33436-0 (PMC9519883; doi:10.1038/s41467-022-33436-0)
Supplement: Supplementary file 4 — Source Data [file 41467_2022_33436_MOESM4_ESM.zip › detail of statistical test/Ordinary one-way ANOVA of fig 8g.xlsx]

## Sheet: Ordinary one-way ANOVA-2 of fig
Table Analyzed	fig 8g
Data sets analyzed	C-E
ANOVA summary
F	27.65
P value	<0.001
P value summary	***
Significant diff. among means (P < 0.05)?	Yes
R squared	0.7866
Brown-Forsythe test
F (DFn	DFd)	0.8367 (2	15)
P value	0.45
P value summary	ns
Are SDs significantly different (P < 0.05)?	No
Bartlett's test
Bartlett's statistic (corrected)	2.153
P value	0.34
P value summary	ns
Are SDs significantly different (P < 0.05)?	No
ANOVA table	SS	DF	MS	F (DFn	DFd)	P value
Treatment (between columns)	1198	2	599	F (2	15) = 27.65	P<0.001
Residual (within columns)	325	15	21.66
Total	1523	17
Data summary
Number of treatments (columns)	3
Number of values (total)	18

## Sheet: Ordinary one-way ANOVA of fig 8
Number of families	1
Number of comparisons per family	2
Alpha	0.05
Dunnett's multiple comparisons test	Mean Diff.	95.00% CI of diff.	Below threshold?	Summary	Adjusted P Value	C-?
CMV-scrR vs. CMV-siRIntegrin α4	17.19	10.64 to 23.75	Yes	***	<0.001	D	CMV-siRIntegrin α4
CMV-scrR vs. CMV-siRT+B+I	17.42	10.86 to 23.97	Yes	***	<0.001	E	CMV-siRT+B+I
Test details	Mean 1	Mean 2	Mean Diff.	SE of diff.	n1	n2	q	DF
CMV-scrR vs. CMV-siRIntegrin α4	22.16	4.973	17.19	2.687	6	6	6.397	15
CMV-scrR vs. CMV-siRT+B+I	22.16	4.744	17.42	2.687	6	6	6.482	15
