# Supplementary material for: In vivo self-assembled siRNA as a modality for combination therapy of ulcerative colitis
Source: Nat Commun. 2022 Sep 28;13:5700. doi: 10.1038/s41467-022-33436-0 (PMC9519883; doi:10.1038/s41467-022-33436-0)
Supplement: Supplementary file 4 — Source Data [file 41467_2022_33436_MOESM4_ESM.zip › detail of statistical test/Ordinary one-way ANOVA of fig 8i.xlsx]

## Sheet: Ordinary one-way ANOVA-2 of fig
Table Analyzed	fig 8i
Data sets analyzed	B-D
ANOVA summary
F	32.09
P value	<0.001
P value summary	***
Significant diff. among means (P < 0.05)?	Yes
R squared	0.877
Brown-Forsythe test
F (DFn	DFd)	0.02646 (2	9)
P value	0.97
P value summary	ns
Are SDs significantly different (P < 0.05)?	No
Bartlett's test
Bartlett's statistic (corrected)	0.9452
P value	0.62
P value summary	ns
Are SDs significantly different (P < 0.05)?	No
ANOVA table	SS	DF	MS	F (DFn	DFd)	P value
Treatment (between columns)	86.98	2	43.49	F (2	9) = 32.09	P<0.001
Residual (within columns)	12.2	9	1.355
Total	99.17	11
Data summary
Number of treatments (columns)	3
Number of values (total)	12

## Sheet: Ordinary one-way ANOVA of fig 8
Number of families	1
Number of comparisons per family	2
Alpha	0.05
Dunnett's multiple comparisons test	Mean Diff.	95.00% CI of diff.	Below threshold?	Summary	Adjusted P Value	B-?
CMV-scrR vs. CMV-siRIntegrin α4	5.508	3.356 to 7.659	Yes	***	<0.001	C	CMV-siRIntegrin α4
CMV-scrR vs. CMV-siRT+B+I	5.895	3.743 to 8.047	Yes	***	<0.001	D	CMV-siRT+B+I
Test details	Mean 1	Mean 2	Mean Diff.	SE of diff.	n1	n2	q	DF
CMV-scrR vs. CMV-siRIntegrin α4	10.47	4.958	5.508	0.8231	4	4	6.691	9
CMV-scrR vs. CMV-siRT+B+I	10.47	4.57	5.895	0.8231	4	4	7.162	9
