# Supplementary material for: In vivo self-assembled siRNA as a modality for combination therapy of ulcerative colitis
Source: Nat Commun. 2022 Sep 28;13:5700. doi: 10.1038/s41467-022-33436-0 (PMC9519883; doi:10.1038/s41467-022-33436-0)
Supplement: Supplementary file 4 — Source Data [file 41467_2022_33436_MOESM4_ESM.zip › detail of statistical test/Ordinary one-way ANOVA of fig 9c.xlsx]

## Sheet: Ordinary one-way ANOVA-2 of fig
Table Analyzed	fig 9c
Data sets analyzed	A-E
ANOVA summary
F	14.6
P value	<0.001
P value summary	***
Significant diff. among means (P < 0.05)?	Yes
R squared	0.7002
Brown-Forsythe test
F (DFn	DFd)	1.518 (4	25)
P value	0.23
P value summary	ns
Are SDs significantly different (P < 0.05)?	No
Bartlett's test
Bartlett's statistic (corrected)	3.254
P value	0.52
P value summary	ns
Are SDs significantly different (P < 0.05)?	No
ANOVA table	SS	DF	MS	F (DFn	DFd)	P value
Treatment (between columns)	2.358	4	0.5896	F (4	25) = 14.60	P<0.001
Residual (within columns)	1.01	25	0.04039
Total	3.368	29
Data summary
Number of treatments (columns)	5
Number of values (total)	30

## Sheet: Ordinary one-way ANOVA of fig 9
Number of families	1
Number of comparisons per family	4
Alpha	0.05
Dunnett's multiple comparisons test	Mean Diff.	95.00% CI of diff.	Below threshold?	Summary	Adjusted P Value	B-?
CMV-scrR vs. WT	-0.7467	-1.049 to -0.4442	Yes	***	<0.001	A	WT
CMV-scrR vs. CMV-siRTNF-α	-0.6333	-0.9358 to -0.3308	Yes	***	<0.001	C	CMV-siRTNF-α
CMV-scrR vs. CMV-siRT+B+I	-0.7167	-1.019 to -0.4142	Yes	***	<0.001	D	CMV-siRT+B+I
CMV-scrR vs. IFX	-0.3667	-0.6692 to -0.06417	Yes	*	0.01	E	IFX
Test details	Mean 1	Mean 2	Mean Diff.	SE of diff.	n1	n2	q	DF
CMV-scrR vs. WT	7.033	7.78	-0.7467	0.116	6	6	6.435	25
CMV-scrR vs. CMV-siRTNF-α	7.033	7.667	-0.6333	0.116	6	6	5.459	25
CMV-scrR vs. CMV-siRT+B+I	7.033	7.75	-0.7167	0.116	6	6	6.177	25
CMV-scrR vs. IFX	7.033	7.4	-0.3667	0.116	6	6	3.16	25
