# Supplementary material for: In vivo self-assembled siRNA as a modality for combination therapy of ulcerative colitis
Source: Nat Commun. 2022 Sep 28;13:5700. doi: 10.1038/s41467-022-33436-0 (PMC9519883; doi:10.1038/s41467-022-33436-0)
Supplement: Supplementary file 4 — Source Data [file 41467_2022_33436_MOESM4_ESM.zip › detail of statistical test/Ordinary one-way ANOVA of fig 9d.xlsx]

## Sheet: IFN-γ-1
Table Analyzed	fig 9d-IFN-γ
Data sets analyzed	A-D
ANOVA summary
F	17.37
P value	<0.001
P value summary	***
Significant diff. among means (P < 0.05)?	Yes
R squared	0.7651
Brown-Forsythe test
F (DFn	DFd)	2.455 (3	16)
P value	0.1
P value summary	ns
Are SDs significantly different (P < 0.05)?	No
Bartlett's test
Bartlett's statistic (corrected)	10.99
P value	0.01
P value summary	*
Are SDs significantly different (P < 0.05)?	Yes
ANOVA table	SS	DF	MS	F (DFn	DFd)	P value
Treatment (between columns)	198.8	3	66.27	F (3	16) = 17.37	P<0.001
Residual (within columns)	61.04	16	3.815
Total	259.8	19
Data summary
Number of treatments (columns)	4
Number of values (total)	20

## Sheet: IFN-γ-2
Number of families	1
Number of comparisons per family	3
Alpha	0.05
Dunnett's multiple comparisons test	Mean Diff.	95.00% CI of diff.	Below threshold?	Summary	Adjusted P Value	A-?
CMV-scrR vs. CMV-siRTNF-α	8.166	4.964 to 11.37	Yes	***	<0.001	B	CMV-siRTNF-α
CMV-scrR vs. CMV-siRT+B+I	6.633	3.430 to 9.836	Yes	***	<0.001	C	CMV-siRT+B+I
CMV-scrR vs. IFX	6.599	3.397 to 9.802	Yes	***	<0.001	D	IFX
Test details	Mean 1	Mean 2	Mean Diff.	SE of diff.	n1	n2	q	DF
CMV-scrR vs. CMV-siRTNF-α	10.43	2.267	8.166	1.235	5	5	6.611	16
CMV-scrR vs. CMV-siRT+B+I	10.43	3.801	6.633	1.235	5	5	5.37	16
CMV-scrR vs. IFX	10.43	3.834	6.599	1.235	5	5	5.342	16

## Sheet: IL-17A-1
Table Analyzed	fig 9d-IL-17A
Data sets analyzed	A-D
ANOVA summary
F	1.537
P value	0.24
P value summary	ns
Significant diff. among means (P < 0.05)?	No
R squared	0.2237
Brown-Forsythe test
F (DFn	DFd)	0.1784 (3	16)
P value	0.91
P value summary	ns
Are SDs significantly different (P < 0.05)?	No
Bartlett's test
Bartlett's statistic (corrected)	0.6845
P value	0.88
P value summary	ns
Are SDs significantly different (P < 0.05)?	No
ANOVA table	SS	DF	MS	F (DFn	DFd)	P value
Treatment (between columns)	2775	3	925.1	F (3	16) = 1.537	P=0.24
Residual (within columns)	9629	16	601.8
Total	12404	19
Data summary
Number of treatments (columns)	4
Number of values (total)	20

## Sheet: IL-17A-2
Number of families	1
Number of comparisons per family	3
Alpha	0.05
Dunnett's multiple comparisons test	Mean Diff.	95.00% CI of diff.	Below threshold?	Summary	Adjusted P Value	A-?
CMV-scrR vs. CMV-siRTNF-α	19.51	-20.71 to 59.74	No	ns	0.47	B	CMV-siRTNF-α
CMV-scrR vs. CMV-siRT+B+I	30.25	-9.973 to 70.48	No	ns	0.16	C	CMV-siRT+B+I
CMV-scrR vs. IFX	5.965	-34.26 to 46.19	No	ns	0.96	D	IFX
Test details	Mean 1	Mean 2	Mean Diff.	SE of diff.	n1	n2	q	DF
CMV-scrR vs. CMV-siRTNF-α	56.2	36.68	19.51	15.52	5	5	1.258	16
CMV-scrR vs. CMV-siRT+B+I	56.2	25.94	30.25	15.52	5	5	1.95	16
CMV-scrR vs. IFX	56.2	50.23	5.965	15.52	5	5	0.3845	16
