# Supplementary material for: In vivo self-assembled siRNA as a modality for combination therapy of ulcerative colitis
Source: Nat Commun. 2022 Sep 28;13:5700. doi: 10.1038/s41467-022-33436-0 (PMC9519883; doi:10.1038/s41467-022-33436-0)
Supplement: Supplementary file 4 — Source Data [file 41467_2022_33436_MOESM4_ESM.zip › detail of statistical test/Ordinary one-way ANOVA of fig 9e.xlsx]

## Sheet: IL-6-1
Table Analyzed	fig 9e-IL-6
Data sets analyzed	A-D
ANOVA summary
F	15.76
P value	<0.001
P value summary	***
Significant diff. among means (P < 0.05)?	Yes
R squared	0.7471
Brown-Forsythe test
F (DFn	DFd)	1.164 (3	16)
P value	0.35
P value summary	ns
Are SDs significantly different (P < 0.05)?	No
Bartlett's test
Bartlett's statistic (corrected)	4.698
P value	0.2
P value summary	ns
Are SDs significantly different (P < 0.05)?	No
ANOVA table	SS	DF	MS	F (DFn	DFd)	P value
Treatment (between columns)	723530	3	241177	F (3	16) = 15.76	P<0.001
Residual (within columns)	244868	16	15304
Total	968398	19
Data summary
Number of treatments (columns)	4
Number of values (total)	20

## Sheet: IL-6-2
Number of families	1
Number of comparisons per family	3
Alpha	0.05
Dunnett's multiple comparisons test	Mean Diff.	95.00% CI of diff.	Below threshold?	Summary	Adjusted P Value	A-?
CMV-scrR vs. CMV-siRTNF-α	503.9	301.0 to 706.7	Yes	***	<0.001	B	CMV-siRTNF-α
CMV-scrR vs. CMV-siRT+B+I	400.4	197.5 to 603.2	Yes	***	<0.001	C	CMV-siRT+B+I
CMV-scrR vs. IFX	365.4	162.5 to 568.2	Yes	***	<0.001	D	IFX
Test details	Mean 1	Mean 2	Mean Diff.	SE of diff.	n1	n2	q	DF
CMV-scrR vs. CMV-siRTNF-α	759.9	256	503.9	78.24	5	5	6.44	16
CMV-scrR vs. CMV-siRT+B+I	759.9	359.5	400.4	78.24	5	5	5.117	16
CMV-scrR vs. IFX	759.9	394.5	365.4	78.24	5	5	4.67	16

## Sheet: IL-12p70-1
Table Analyzed	fig 9e-IL-12p70
Data sets analyzed	A-D
ANOVA summary
F	20
P value	<0.001
P value summary	***
Significant diff. among means (P < 0.05)?	Yes
R squared	0.7894
Brown-Forsythe test
F (DFn	DFd)	1.108 (3	16)
P value	0.37
P value summary	ns
Are SDs significantly different (P < 0.05)?	No
Bartlett's test
Bartlett's statistic (corrected)	9.559
P value	0.02
P value summary	*
Are SDs significantly different (P < 0.05)?	Yes
ANOVA table	SS	DF	MS	F (DFn	DFd)	P value
Treatment (between columns)	296385477	3	98795159	F (3	16) = 20.00	P<0.001
Residual (within columns)	79055248	16	4940953
Total	375440725	19
Data summary
Number of treatments (columns)	4
Number of values (total)	20

## Sheet: IL-12p70-2
Number of families	1
Number of comparisons per family	3
Alpha	0.05
Dunnett's multiple comparisons test	Mean Diff.	95.00% CI of diff.	Below threshold?	Summary	Adjusted P Value	A-?
CMV-scrR vs. CMV-siRTNF-α	9769	6125 to 13414	Yes	***	<0.001	B	CMV-siRTNF-α
CMV-scrR vs. CMV-siRT+B+I	8172	4527 to 11816	Yes	***	<0.001	C	CMV-siRT+B+I
CMV-scrR vs. IFX	8389	4745 to 12034	Yes	***	<0.001	D	IFX
Test details	Mean 1	Mean 2	Mean Diff.	SE of diff.	n1	n2	q	DF
CMV-scrR vs. CMV-siRTNF-α	13762	3992	9769	1406	5	5	6.949	16
CMV-scrR vs. CMV-siRT+B+I	13762	5590	8172	1406	5	5	5.813	16
CMV-scrR vs. IFX	13762	5372	8389	1406	5	5	5.968	16

## Sheet: IL-12-23p40-1
Table Analyzed	fig 9e-IL-12/23p40
Data sets analyzed	A-D
ANOVA summary
F	12.67
P value	<0.001
P value summary	***
Significant diff. among means (P < 0.05)?	Yes
R squared	0.7037
Brown-Forsythe test
F (DFn	DFd)	1.504 (3	16)
P value	0.25
P value summary	ns
Are SDs significantly different (P < 0.05)?	No
Bartlett's test
Bartlett's statistic (corrected)	8.108
P value	0.04
P value summary	*
Are SDs significantly different (P < 0.05)?	Yes
ANOVA table	SS	DF	MS	F (DFn	DFd)	P value
Treatment (between columns)	611762	3	203921	F (3	16) = 12.67	P<0.001
Residual (within columns)	257613	16	16101
Total	869375	19
Data summary
Number of treatments (columns)	4
Number of values (total)	20

## Sheet: IL-12-23p40-2
Number of families	1
Number of comparisons per family	3
Alpha	0.05
Dunnett's multiple comparisons test	Mean Diff.	95.00% CI of diff.	Below threshold?	Summary	Adjusted P Value	A-?
CMV-scrR vs. CMV-siRTNF-α	436.2	228.2 to 644.3	Yes	***	<0.001	B	CMV-siRTNF-α
CMV-scrR vs. CMV-siRT+B+I	420.1	212.1 to 628.2	Yes	***	<0.001	C	CMV-siRT+B+I
CMV-scrR vs. IFX	284.6	76.57 to 492.7	Yes	**	0.007	D	IFX
Test details	Mean 1	Mean 2	Mean Diff.	SE of diff.	n1	n2	q	DF
CMV-scrR vs. CMV-siRTNF-α	735.8	299.6	436.2	80.25	5	5	5.436	16
CMV-scrR vs. CMV-siRT+B+I	735.8	315.7	420.1	80.25	5	5	5.235	16
CMV-scrR vs. IFX	735.8	451.2	284.6	80.25	5	5	3.547	16

## Sheet: IL-23-1
Table Analyzed	fig 9e-IL-23
Data sets analyzed	A-D
ANOVA summary
F	25.24
P value	<0.001
P value summary	***
Significant diff. among means (P < 0.05)?	Yes
R squared	0.8256
Brown-Forsythe test
F (DFn	DFd)	2.801 (3	16)
P value	0.07
P value summary	ns
Are SDs significantly different (P < 0.05)?	No
Bartlett's test
Bartlett's statistic (corrected)	11.54
P value	0.009
P value summary	**
Are SDs significantly different (P < 0.05)?	Yes
ANOVA table	SS	DF	MS	F (DFn	DFd)	P value
Treatment (between columns)	18509386	3	6169795	F (3	16) = 25.24	P<0.001
Residual (within columns)	3911043	16	244440
Total	22420429	19
Data summary
Number of treatments (columns)	4
Number of values (total)	20

## Sheet: IL-23-2
Number of families	1
Number of comparisons per family	3
Alpha	0.05
Dunnett's multiple comparisons test	Mean Diff.	95.00% CI of diff.	Below threshold?	Summary	Adjusted P Value	A-?
CMV-scrR vs. CMV-siRTNF-α	2449	1638 to 3259	Yes	***	<0.001	B	CMV-siRTNF-α
CMV-scrR vs. CMV-siRT+B+I	2134	1323 to 2945	Yes	***	<0.001	C	CMV-siRT+B+I
CMV-scrR vs. IFX	1978	1167 to 2789	Yes	***	<0.001	D	IFX
Test details	Mean 1	Mean 2	Mean Diff.	SE of diff.	n1	n2	q	DF
CMV-scrR vs. CMV-siRTNF-α	3264	815.2	2449	312.7	5	5	7.831	16
CMV-scrR vs. CMV-siRT+B+I	3264	1130	2134	312.7	5	5	6.825	16
CMV-scrR vs. IFX	3264	1286	1978	312.7	5	5	6.326	16
