# Supplementary material for: In vivo self-assembled siRNA as a modality for combination therapy of ulcerative colitis
Source: Nat Commun. 2022 Sep 28;13:5700. doi: 10.1038/s41467-022-33436-0 (PMC9519883; doi:10.1038/s41467-022-33436-0)
Supplement: Supplementary file 4 — Source Data [file 41467_2022_33436_MOESM4_ESM.zip › detail of statistical test/Ordinary one-way ANOVA of fig 9g.xlsx]

## Sheet: Ordinary one-way ANOVA-2 of fig
Table Analyzed	fig 9g
Data sets analyzed	A-E
ANOVA summary
F	12.86
P value	<0.001
P value summary	***
Significant diff. among means (P < 0.05)?	Yes
R squared	0.7303
Brown-Forsythe test
F (DFn	DFd)	2.076 (4	19)
P value	0.12
P value summary	ns
Are SDs significantly different (P < 0.05)?	No
Bartlett's test
Bartlett's statistic (corrected)
P value
P value summary
Are SDs significantly different (P < 0.05)?
ANOVA table	SS	DF	MS	F (DFn	DFd)	P value
Treatment (between columns)	16.79	4	4.197	F (4	19) = 12.86	P<0.001
Residual (within columns)	6.2	19	0.3263
Total	22.99	23
Data summary
Number of treatments (columns)	5
Number of values (total)	24

## Sheet: Ordinary one-way ANOVA of fig 9
Number of families	1
Number of comparisons per family	4
Alpha	0.05
Dunnett's multiple comparisons test	Mean Diff.	95.00% CI of diff.	Below threshold?	Summary	Adjusted P Value	B-?
CMV-scrR vs. WT	2.4	1.436 to 3.364	Yes	***	<0.001	A	WT
CMV-scrR vs. CMV-siRTNF-α	1.4	0.3779 to 2.422	Yes	**	0.006	C	CMV-siRTNF-α
CMV-scrR vs. CMV-siRT+B+I	2	1.036 to 2.964	Yes	***	<0.001	D	CMV-siRT+B+I
CMV-scrR vs. IFX	1.7	0.7363 to 2.664	Yes	***	<0.001	E	IFX
Test details	Mean 1	Mean 2	Mean Diff.	SE of diff.	n1	n2	q	DF
CMV-scrR vs. WT	2.4	0	2.4	0.3613	5	5	6.643	19
CMV-scrR vs. CMV-siRTNF-α	2.4	1	1.4	0.3832	5	4	3.653	19
CMV-scrR vs. CMV-siRT+B+I	2.4	0.4	2	0.3613	5	5	5.536	19
CMV-scrR vs. IFX	2.4	0.7	1.7	0.3613	5	5	4.705	19
