# Supplementary material for: In vivo self-assembled siRNA as a modality for combination therapy of ulcerative colitis
Source: Nat Commun. 2022 Sep 28;13:5700. doi: 10.1038/s41467-022-33436-0 (PMC9519883; doi:10.1038/s41467-022-33436-0)
Supplement: Supplementary file 4 — Source Data [file 41467_2022_33436_MOESM4_ESM.zip › detail of statistical test/Ordinary one-way ANOVA of fig 9h.xlsx]

## Sheet: Ordinary one-way ANOVA-2 of fig
Table Analyzed	fig 9h
Data sets analyzed	A-E
ANOVA summary
F	14.45
P value	<0.001
P value summary	***
Significant diff. among means (P < 0.05)?	Yes
R squared	0.6981
Brown-Forsythe test
F (DFn	DFd)	1.593 (4	25)
P value	0.21
P value summary	ns
Are SDs significantly different (P < 0.05)?	No
Bartlett's test
Bartlett's statistic (corrected)	15.13
P value	0.004
P value summary	**
Are SDs significantly different (P < 0.05)?	Yes
ANOVA table	SS	DF	MS	F (DFn	DFd)	P value
Treatment (between columns)	2.468	4	0.6171	F (4	25) = 14.45	P<0.001
Residual (within columns)	1.068	25	0.0427
Total	3.536	29
Data summary
Number of treatments (columns)	5
Number of values (total)	30

## Sheet: Ordinary one-way ANOVA of fig 9
Number of families	1
Number of comparisons per family	4
Alpha	0.05
Dunnett's multiple comparisons test	Mean Diff.	95.00% CI of diff.	Below threshold?	Summary	Adjusted P Value	B-?
CMV-scrR vs. WT	0.8692	0.5581 to 1.180	Yes	***	<0.001	A	WT
CMV-scrR vs. CMV-siRTNF-α	0.3916	0.08052 to 0.7026	Yes	*	0.01	C	CMV-siRTNF-α
CMV-scrR vs. CMV-siRT+B+I	0.337	0.02595 to 0.6480	Yes	*	0.03	D	CMV-siRT+B+I
CMV-scrR vs. IFX	0.584	0.2730 to 0.8950	Yes	***	<0.001	E	IFX
Test details	Mean 1	Mean 2	Mean Diff.	SE of diff.	n1	n2	q	DF
CMV-scrR vs. WT	1	0.1308	0.8692	0.1193	6	6	7.285	25
CMV-scrR vs. CMV-siRTNF-α	1	0.6084	0.3916	0.1193	6	6	3.282	25
CMV-scrR vs. CMV-siRT+B+I	1	0.663	0.337	0.1193	6	6	2.825	25
CMV-scrR vs. IFX	1	0.416	0.584	0.1193	6	6	4.895	25
