# Supplementary material for: In vivo self-assembled siRNA as a modality for combination therapy of ulcerative colitis
Source: Nat Commun. 2022 Sep 28;13:5700. doi: 10.1038/s41467-022-33436-0 (PMC9519883; doi:10.1038/s41467-022-33436-0)
Supplement: Supplementary file 4 — Source Data [file 41467_2022_33436_MOESM4_ESM.zip › detail of statistical test/Ordinary one-way ANOVA of fig 9i.xlsx]

## Sheet: Ordinary one-way ANOVA-2 of fig
Table Analyzed	fig 9i
Data sets analyzed	A-D
ANOVA summary
F	16.17
P value	<0.001
P value summary	***
Significant diff. among means (P < 0.05)?	Yes
R squared	0.7081
Brown-Forsythe test
F (DFn	DFd)	7.167 (3	20)
P value	0.002
P value summary	**
Are SDs significantly different (P < 0.05)?	Yes
Bartlett's test
Bartlett's statistic (corrected)	14.03
P value	0.003
P value summary	**
Are SDs significantly different (P < 0.05)?	Yes
ANOVA table	SS	DF	MS	F (DFn	DFd)	P value
Treatment (between columns)	45464	3	15155	F (3	20) = 16.17	P<0.001
Residual (within columns)	18740	20	937
Total	64204	23
Data summary
Number of treatments (columns)	4
Number of values (total)	24

## Sheet: Ordinary one-way ANOVA of fig 9
Number of families	1
Number of comparisons per family	3
Alpha	0.05
Dunnett's multiple comparisons test	Mean Diff.	95.00% CI of diff.	Below threshold?	Summary	Adjusted P Value	A-?
CMV-scrR vs. CMV-siRTNF-α	110.9	65.98 to 155.8	Yes	***	<0.001	B	CMV-siRTNF-α
CMV-scrR vs. CMV-siRT+B+I	82.31	37.41 to 127.2	Yes	***	<0.001	C	CMV-siRT+B+I
CMV-scrR vs. IFX	99.97	55.07 to 144.9	Yes	***	<0.001	D	IFX
Test details	Mean 1	Mean 2	Mean Diff.	SE of diff.	n1	n2	q	DF
CMV-scrR vs. CMV-siRTNF-α	174.9	64.05	110.9	17.67	6	6	6.274	20
CMV-scrR vs. CMV-siRT+B+I	174.9	92.62	82.31	17.67	6	6	4.657	20
CMV-scrR vs. IFX	174.9	74.95	99.97	17.67	6	6	5.657	20
